# Supplementary material for: A general approach for retrosynthetic molecular core analysis
Source: J Cheminform. 2019 Sep 24;11:61. doi: 10.1186/s13321-019-0380-5 (PMC6760108; doi:10.1186/s13321-019-0380-5)
Supplement: Supplementary file 1 — Additional file 1. Source code for getting core data. [file 13321_2019_380_MOESM1_ESM.zip]

Archive with 15 entries (11 files):
- forPaper/
- forPaper/get-cores.py
- forPaper/scripts/
- forPaper/scripts/asbs.py
- forPaper/scripts/coreproc.py
- forPaper/scripts/fragment.py
- forPaper/scripts/wash.py
- forPaper/scripts/__pycache__/
- forPaper/scripts/__pycache__/fragment.cpython-35.pyc
- forPaper/scripts/__pycache__/metaseries.cpython-35.pyc
- forPaper/scripts/__pycache__/coreproc.cpython-35.pyc
- forPaper/scripts/__pycache__/asbs.cpython-35.pyc
- forPaper/scripts/__pycache__/wash.cpython-35.pyc
- forPaper/scripts/__pycache__/wash.cpython-36.pyc
- forPaper/scripts/.ipynb_checkpoints/
