# Supplementary material for: A general approach for retrosynthetic molecular core analysis
Source: J Cheminform. 2019 Sep 24;11:61. doi: 10.1186/s13321-019-0380-5 (PMC6760108; doi:10.1186/s13321-019-0380-5)
Supplement: Supplementary file 2 — Additional file 2. A zip file containing a Jupyter Notebook with the exemplary CSAR analysis for the Akt2 dataset, as well as the data and secondary scripts required. [file 13321_2019_380_MOESM2_ESM.zip]

Archive with 12 entries (8 files):
- akt/
- akt/CSAR.ipynb
- akt/cores.pdf
- akt/.ipynb_checkpoints/
- akt/.ipynb_checkpoints/CSAR-checkpoint.ipynb
- akt/output/
- akt/output/out_cores.tsv
- akt/output/out_ASM.tsv
- akt/output/out_ASW.tsv
- akt/output/akt_asbs.tsv
- akt/input/
- akt/input/akt.tsv
