# Supplementary material for: A general approach for retrosynthetic molecular core analysis
Source: J Cheminform. 2019 Sep 24;11:61. doi: 10.1186/s13321-019-0380-5 (PMC6760108; doi:10.1186/s13321-019-0380-5)
Supplement: Supplementary file 2 — Additional file 2. A zip file containing a Jupyter Notebook with the exemplary CSAR analysis for the Akt2 dataset, as well as the data and secondary scripts required. [file 13321_2019_380_MOESM2_ESM.zip › akt/CSAR.ipynb]

# %% [markdown]
# CSAR analysis: visualizing activity landscape through cores
In this notebook, CSAR analysis is demonstrated. The analysis is only possible after getting cores files through the script.

# %% [code]
import networkx as nx
from networkx.algorithms import bipartite
import pandas as pd
from rdkit import Chem
import matplotlib.pyplot as plt

# %% [code]
act = pd.read_csv("output/out_cores.tsv", sep = "\t") #file with processed dataset
asw = pd.read_csv("output/out_ASW.tsv", sep="\t") #file with analog series - molecules associations
asm = pd.read_csv("output/out_ASM.tsv", sep="\t") #file with analog series - cores associations

# %% [code]
(asw.groupby("ASID").count()>1).sum().WID # 79 series have at least 2 compounds

# %% [code]
(asw.groupby("ASID").count()>4).sum().WID # 24 series have at least 5 compounds

# %% [code]
as1 = asm[(asm.ASID == "AS1") & (asm.Mnmols > 1)] #AS1 has 42 compounds (ASnmols) and 6 cores (rows) with at least two molecules
as1

# %% [code]
as1_act = act[[core in list(as1.MID) for core in act.MID]] #select subset of activity data with the cores found above
as1_act

# %% [code]
cores_med_act = dict(as1_act.groupby("MID").PCHEMBL_VALUE.median()) #get the median activity per core
cores_med_act

# %% [markdown]
# Bipartite network visualization

Visualizing the bipartite core - molecules graph and adding activity data.

# %% [code]
B = nx.Graph()

B.add_nodes_from(as1_act.MID, bipartite=0)

B.add_nodes_from(as1_act.WID, bipartite=1)

for row in as1_act[["MID", "WID"]].iterrows():
    B.add_edge(row[1][0], row[1][1])

# %% [code]
top = nx.bipartite.sets(B)[0]
pos = nx.bipartite_layout(B, top, align = "horizontal")
nx.draw(B, pos, node_size= 20, alpha = .5)
nx.draw(B, pos, node_size= 20, edgelist=[])
col = nx.draw_networkx_nodes(B, pos, nodelist= nx.bipartite.sets(B)[1], 
                             node_size= 2000, node_color=[cores_med_act[i] for i in nx.bipartite.sets(B)[1]],
                             cmap=plt.cm.jet)
nx.draw_networkx_labels(B,pos,{i: i for i in nx.bipartite.sets(B)[1] })
#cbar  = plt.colorbar(col)
#cbar.ax.tick_params(labelsize=20) 
plt.show()

# %% [markdown]
# Cores network

Although the graph above can be informative, a better SAR visualization would be to create a core network. Nodes are the cores and edges are created whenever they share compounds. 

# %% [code]
links = as1_act.WID[as1_act.WID.duplicated()].unique() #find repeated compounds. These have more than one core.

# %% [code]
G = nx.Graph()
for i in links:
    cores = as1_act.MID[as1_act.WID == i].values
    tmp = nx.relabel_nodes(nx.complete_graph(len(cores)), {j: k for j,k in zip(range(len(cores)), cores)})
    G = nx.compose(G, tmp)

# %% [code]
pos = nx.spring_layout(G)

nx.draw(G, pos, node_size= 20)

col = nx.draw_networkx_nodes(G, pos, node_size= 2000, node_color=[cores_med_act[i] for i in G.nodes()],
              cmap=plt.cm.jet)

nx.draw_networkx_labels(G,pos)

cbar  = plt.colorbar(col)
cbar.ax.tick_params(labelsize=20) 

plt.savefig("cores.pdf")
plt.show()
