# Supplementary material for: A general approach for retrosynthetic molecular core analysis
Source: J Cheminform. 2019 Sep 24;11:61. doi: 10.1186/s13321-019-0380-5 (PMC6760108; doi:10.1186/s13321-019-0380-5)
Supplement: Supplementary file 2 — Additional file 2. A zip file containing a Jupyter Notebook with the exemplary CSAR analysis for the Akt2 dataset, as well as the data and secondary scripts required. [file 13321_2019_380_MOESM2_ESM.zip › akt/output/out_ASM.tsv]

ASID	MID	Mnmols	ASnmols
AS1	M1665	1	42
AS1	M1620	1	42
AS1	M1123	1	42
AS1	M1547	1	42
AS1	M964	1	42
AS1	M1542	1	42
AS1	M1549	1	42
AS1	M996	1	42
AS1	M406	39	42
AS1	M1672	1	42
AS1	M161	4	42
AS1	M1543	1	42
AS1	M1676	1	42
AS1	M1126	1	42
AS1	M160	4	42
AS1	M963	1	42
AS1	M1609	1	42
AS1	M810	1	42
AS1	M1198	1	42
AS1	M1610	1	42
AS1	M1541	1	42
AS1	M1670	1	42
AS1	M1680	1	42
AS1	M1122	1	42
AS1	M1433	1	42
AS1	M807	2	42
AS1	M1551	1	42
AS1	M1623	1	42
AS1	M1636	3	42
AS1	M1612	1	42
AS1	M1608	1	42
AS1	M1667	1	42
AS1	M1199	1	42
AS1	M1663	1	42
AS1	M809	1	42
AS1	M1121	1	42
AS1	M1614	1	42
AS1	M905	1	42
AS1	M1254	1	42
AS1	M1677	1	42
AS1	M995	1	42
AS1	M1611	1	42
AS1	M1681	1	42
AS1	M1624	1	42
AS1	M1607	1	42
AS1	M1671	1	42
AS1	M1616	1	42
AS1	M1674	1	42
AS1	M162	1	42
AS1	M1619	1	42
AS1	M1606	1	42
AS1	M907	1	42
AS1	M1635	1	42
AS1	M1200	1	42
AS1	M1669	1	42
AS1	M1678	1	42
AS1	M961	1	42
AS1	M1673	1	42
AS1	M407	1	42
AS1	M1622	1	42
AS1	M808	2	42
AS1	M1664	1	42
AS1	M405	1	42
AS1	M1548	1	42
AS1	M1621	1	42
AS1	M1545	1	42
AS1	M1618	1	42
AS1	M1602	1	42
AS1	M1688	1	42
AS1	M1637	1	42
AS1	M1666	1	42
AS1	M1550	1	42
AS1	M904	1	42
AS1	M811	1	42
AS1	M1659	1	42
AS1	M1668	1	42
AS1	M1124	1	42
AS1	M1253	1	42
AS1	M1613	1	42
AS1	M1546	1	42
AS1	M1125	1	42
AS1	M1552	1	42
AS1	M1660	1	42
AS1	M1603	1	42
AS1	M962	1	42
AS1	M1553	1	42
AS1	M1675	1	42
AS1	M1689	1	42
AS1	M906	1	42
AS1	M1432	1	42
AS1	M163	1	42
AS1	M1617	1	42
AS1	M1615	1	42
AS1	M1679	1	42
AS1	M1544	1	42
AS2	M279	1	3
AS2	M290	1	3
AS2	M262	1	3
AS2	M260	2	3
AS2	M269	1	3
AS2	M266	2	3
AS2	M267	2	3
AS2	M278	1	3
AS2	M288	1	3
AS2	M274	1	3
AS2	M263	1	3
AS2	M271	1	3
AS2	M268	1	3
AS2	M276	1	3
AS2	M291	1	3
AS2	M261	1	3
AS2	M264	2	3
AS2	M275	1	3
AS2	M292	1	3
AS2	M287	1	3
AS2	M277	2	3
AS2	M273	1	3
AS2	M270	1	3
AS2	M272	1	3
AS2	M265	2	3
AS2	M289	1	3
AS3	M684	1	17
AS3	M709	1	17
AS3	M708	1	17
AS3	M679	1	17
AS3	M707	1	17
AS3	M700	1	17
AS3	M694	1	17
AS3	M698	1	17
AS3	M680	1	17
AS3	M674	1	17
AS3	M686	1	17
AS3	M678	1	17
AS3	M676	1	17
AS3	M682	1	17
AS3	M689	1	17
AS3	M690	1	17
AS3	M699	1	17
AS3	M692	1	17
AS3	M688	1	17
AS3	M675	1	17
AS3	M672	16	17
AS3	M703	2	17
AS3	M706	1	17
AS3	M702	1	17
AS3	M677	1	17
AS3	M705	1	17
AS3	M681	1	17
AS3	M683	1	17
AS3	M697	1	17
AS3	M704	1	17
AS3	M691	1	17
AS3	M685	1	17
AS3	M687	1	17
AS3	M673	1	17
AS3	M693	1	17
AS3	M701	1	17
AS4	M1756	1	20
AS4	M1728	1	20
AS4	M1740	1	20
AS4	M1738	1	20
AS4	M1733	1	20
AS4	M1736	1	20
AS4	M1726	1	20
AS4	M1070	1	20
AS4	M1747	1	20
AS4	M1415	1	20
AS4	M1735	1	20
AS4	M1069	1	20
AS4	M1729	1	20
AS4	M768	1	20
AS4	M1743	1	20
AS4	M1734	1	20
AS4	M1751	1	20
AS4	M1061	1	20
AS4	M1732	1	20
AS4	M1421	1	20
AS4	M1752	1	20
AS4	M1202	1	20
AS4	M1060	1	20
AS4	M1725	1	20
AS4	M1750	1	20
AS4	M1201	1	20
AS4	M1755	1	20
AS4	M1071	1	20
AS4	M1064	1	20
AS4	M771	1	20
AS4	M1416	1	20
AS4	M1737	1	20
AS4	M1744	1	20
AS4	M436	1	20
AS4	M770	1	20
AS4	M1244	1	20
AS4	M1741	1	20
AS4	M1062	1	20
AS4	M1727	1	20
AS4	M769	1	20
AS4	M437	1	20
AS4	M1745	1	20
AS4	M1203	1	20
AS4	M1754	1	20
AS4	M1742	1	20
AS4	M1731	1	20
AS4	M1748	1	20
AS4	M1746	1	20
AS4	M1730	1	20
AS4	M434	1	20
AS4	M1242	1	20
AS4	M1753	1	20
AS4	M1422	1	20
AS4	M1749	1	20
AS4	M1417	1	20
AS4	M1067	1	20
AS4	M1063	1	20
AS4	M1739	1	20
AS4	M1420	1	20
AS4	M767	1	20
AS4	M1068	1	20
AS4	M1243	1	20
AS4	M435	20	20
AS5	M1435	1	4
AS5	M144	2	4
AS5	M1436	1	4
AS5	M145	1	4
AS5	M1386	1	4
AS5	M1385	1	4
AS5	M1437	1	4
AS5	M1568	1	4
AS5	M1569	1	4
AS5	M1570	1	4
AS5	M147	1	4
AS5	M1438	1	4
AS5	M1434	1	4
AS5	M146	4	4
AS6	M734	1	13
AS6	M735	1	13
AS6	M989	1	13
AS6	M804	1	13
AS6	M225	1	13
AS6	M1650	1	13
AS6	M990	1	13
AS6	M1647	1	13
AS6	M1653	1	13
AS6	M1656	1	13
AS6	M1232	1	13
AS6	M1065	1	13
AS6	M1233	1	13
AS6	M1649	1	13
AS6	M1652	1	13
AS6	M1654	1	13
AS6	M222	13	13
AS6	M223	13	13
AS6	M1655	1	13
AS6	M1066	1	13
AS6	M1657	1	13
AS6	M1651	1	13
AS6	M755	1	13
AS6	M224	1	13
AS6	M1658	1	13
AS6	M1231	1	13
AS6	M756	1	13
AS6	M1648	1	13
AS6	M803	1	13
AS6	M1646	1	13
AS7	M714	1	1
AS7	M713	1	1
AS7	M710	1	1
AS7	M711	1	1
AS7	M712	1	1
AS8	M657	1	2
AS8	M655	1	2
AS8	M1979	1	2
AS8	M1981	1	2
AS8	M654	1	2
AS8	M1982	1	2
AS8	M652	2	2
AS8	M656	1	2
AS8	M653	2	2
AS8	M1980	1	2
AS8	M658	1	2
AS9	M447	1	6
AS9	M445	4	6
AS9	M562	1	6
AS9	M565	1	6
AS9	M564	2	6
AS9	M442	2	6
AS9	M566	1	6
AS9	M446	2	6
AS9	M563	1	6
AS9	M568	1	6
AS9	M567	1	6
AS9	M444	1	6
AS9	M569	1	6
AS9	M443	3	6
AS10	M242	2	4
AS10	M244	2	4
AS10	M251	2	4
AS10	M465	2	4
AS10	M246	2	4
AS10	M243	1	4
AS10	M249	2	4
AS10	M245	4	4
AS10	M250	1	4
AS10	M247	2	4
AS10	M252	1	4
AS10	M248	1	4
AS11	M781	1	1
AS11	M780	1	1
AS12	M490	1	1
AS12	M489	1	1
AS13	M1222	2	2
AS13	M1226	1	2
AS13	M1225	1	2
AS13	M1221	1	2
AS13	M1224	1	2
AS13	M1223	2	2
AS14	M1158	1	1
AS14	M1157	1	1
AS15	M1521	1	1
AS15	M1520	1	1
AS16	M1276	1	16
AS16	M1314	1	16
AS16	M1304	1	16
AS16	M744	2	16
AS16	M1303	1	16
AS16	M1292	1	16
AS16	M1275	1	16
AS16	M1316	2	16
AS16	M1322	1	16
AS16	M1321	1	16
AS16	M1310	1	16
AS16	M1318	1	16
AS16	M1302	1	16
AS16	M742	14	16
AS16	M1301	1	16
AS16	M1325	1	16
AS16	M1293	1	16
AS16	M1313	1	16
AS16	M1307	1	16
AS16	M1328	1	16
AS16	M1312	1	16
AS16	M1327	1	16
AS16	M1306	1	16
AS16	M1311	1	16
AS16	M1324	1	16
AS16	M1326	1	16
AS16	M1320	1	16
AS16	M1323	2	16
AS16	M1315	1	16
AS16	M746	1	16
AS16	M1319	1	16
AS16	M1309	1	16
AS16	M743	2	16
AS16	M1274	1	16
AS16	M1305	1	16
AS16	M1277	1	16
AS16	M1308	1	16
AS16	M745	1	16
AS16	M1317	2	16
AS17	M1446	1	14
AS17	M1452	1	14
AS17	M1445	1	14
AS17	M1451	1	14
AS17	M1447	1	14
AS17	M165	11	14
AS17	M883	3	14
AS17	M137	1	14
AS17	M1449	1	14
AS17	M164	1	14
AS17	M166	1	14
AS17	M1450	1	14
AS17	M1186	1	14
AS17	M136	2	14
AS17	M1914	1	14
AS17	M1448	1	14
AS17	M884	1	14
AS17	M441	1	14
AS18	M926	3	8
AS18	M850	2	8
AS18	M931	1	8
AS18	M836	2	8
AS18	M842	5	8
AS18	M1824	1	8
AS18	M2008	1	8
AS18	M924	2	8
AS18	M1823	3	8
AS18	M852	1	8
AS18	M851	1	8
AS18	M841	1	8
AS18	M1822	3	8
AS18	M928	1	8
AS18	M930	1	8
AS18	M923	2	8
AS18	M925	1	8
AS18	M847	2	8
AS18	M2005	1	8
AS18	M1819	1	8
AS18	M2006	1	8
AS18	M846	1	8
AS18	M835	2	8
AS18	M929	1	8
AS18	M849	3	8
AS18	M843	5	8
AS18	M845	2	8
AS18	M839	3	8
AS18	M927	3	8
AS18	M932	1	8
AS18	M837	3	8
AS18	M840	2	8
AS18	M2007	1	8
AS18	M844	2	8
AS18	M1821	1	8
AS18	M838	8	8
AS18	M848	3	8
AS18	M1820	1	8
AS19	M1236	1	7
AS19	M420	1	7
AS19	M414	1	7
AS19	M1387	1	7
AS19	M1047	1	7
AS19	M419	1	7
AS19	M1388	1	7
AS19	M418	1	7
AS19	M417	1	7
AS19	M1237	1	7
AS19	M416	1	7
AS19	M1045	1	7
AS19	M415	7	7
AS19	M440	2	7
AS19	M1046	1	7
AS19	M1044	1	7
AS19	M421	1	7
AS20	M1410	1	4
AS20	M1405	4	4
AS20	M1406	1	4
AS20	M1408	1	4
AS20	M1407	1	4
AS20	M1413	1	4
AS20	M1414	1	4
AS20	M1409	3	4
AS20	M1404	1	4
AS20	M1412	1	4
AS20	M1411	1	4
AS21	M1168	1	13
AS21	M485	1	13
AS21	M1703	1	13
AS21	M483	1	13
AS21	M1694	1	13
AS21	M1709	1	13
AS21	M1704	1	13
AS21	M1397	1	13
AS21	M1702	1	13
AS21	M1149	1	13
AS21	M1148	1	13
AS21	M1697	1	13
AS21	M1712	1	13
AS21	M293	1	13
AS21	M1167	1	13
AS21	M296	1	13
AS21	M1395	1	13
AS21	M484	1	13
AS21	M1150	1	13
AS21	M1705	1	13
AS21	M1239	1	13
AS21	M1696	1	13
AS21	M1166	1	13
AS21	M1396	1	13
AS21	M1238	1	13
AS21	M1711	1	13
AS21	M1701	1	13
AS21	M1695	1	13
AS21	M1710	1	13
AS21	M1707	1	13
AS21	M1698	1	13
AS21	M1708	1	13
AS21	M1706	1	13
AS21	M295	13	13
AS21	M294	2	13
AS22	M52	1	1
AS22	M51	1	1
AS23	M1691	1	1
AS23	M1690	1	1
AS24	M1177	1	1
AS24	M1176	1	1
AS25	M1963	1	1
AS25	M1962	1	1
AS25	M1961	1	1
AS26	M1941	1	1
AS26	M1940	1	1
AS26	M1939	1	1
AS27	M559	1	1
AS27	M558	1	1
AS27	M556	1	1
AS27	M557	1	1
AS28	M383	1	1
AS28	M384	1	1
AS28	M380	1	1
AS28	M382	1	1
AS28	M381	1	1
AS29	M1484	1	1
AS29	M1485	1	1
AS30	M204	1	1
AS30	M205	1	1
AS31	M875	1	34
AS31	M60	1	34
AS31	M940	1	34
AS31	M68	1	34
AS31	M901	1	34
AS31	M892	1	34
AS31	M900	1	34
AS31	M125	1	34
AS31	M938	1	34
AS31	M1971	1	34
AS31	M935	5	34
AS31	M57	30	34
AS31	M63	1	34
AS31	M899	1	34
AS31	M56	21	34
AS31	M118	1	34
AS31	M1331	1	34
AS31	M944	1	34
AS31	M934	5	34
AS31	M62	1	34
AS31	M2010	1	34
AS31	M116	1	34
AS31	M828	1	34
AS31	M937	1	34
AS31	M115	1	34
AS31	M119	1	34
AS31	M821	1	34
AS31	M868	2	34
AS31	M1827	5	34
AS31	M869	1	34
AS31	M1252	1	34
AS31	M153	7	34
AS31	M114	1	34
AS31	M1989	1	34
AS31	M2011	1	34
AS31	M157	1	34
AS31	M863	1	34
AS31	M857	3	34
AS31	M872	1	34
AS31	M854	2	34
AS31	M2016	1	34
AS31	M815	1	34
AS31	M879	3	34
AS31	M866	1	34
AS31	M120	1	34
AS31	M862	2	34
AS31	M111	1	34
AS31	M853	2	34
AS31	M1991	1	34
AS31	M855	1	34
AS31	M813	1	34
AS31	M864	3	34
AS31	M893	1	34
AS31	M829	1	34
AS31	M1973	1	34
AS31	M1329	1	34
AS31	M871	3	34
AS31	M814	1	34
AS31	M861	2	34
AS31	M1972	1	34
AS31	M65	1	34
AS31	M112	1	34
AS31	M69	1	34
AS31	M865	3	34
AS31	M67	1	34
AS31	M121	1	34
AS31	M878	1	34
AS31	M936	1	34
AS31	M2014	1	34
AS31	M890	1	34
AS31	M58	22	34
AS31	M933	1	34
AS31	M117	1	34
AS31	M158	1	34
AS31	M942	1	34
AS31	M1974	1	34
AS31	M1330	1	34
AS31	M816	1	34
AS31	M880	3	34
AS31	M1332	1	34
AS31	M55	1	34
AS31	M943	1	34
AS31	M822	1	34
AS31	M874	1	34
AS31	M154	1	34
AS31	M830	1	34
AS31	M903	1	34
AS31	M1251	1	34
AS31	M1249	1	34
AS31	M123	1	34
AS31	M70	1	34
AS31	M860	1	34
AS31	M152	7	34
AS31	M1927	1	34
AS31	M159	1	34
AS31	M2012	1	34
AS31	M870	3	34
AS31	M819	1	34
AS31	M876	2	34
AS31	M881	1	34
AS31	M891	1	34
AS31	M73	1	34
AS31	M2013	1	34
AS31	M126	1	34
AS31	M113	1	34
AS31	M941	1	34
AS31	M1926	1	34
AS31	M1992	1	34
AS31	M1928	1	34
AS31	M812	1	34
AS31	M826	1	34
AS31	M1828	1	34
AS31	M1826	5	34
AS31	M858	5	34
AS31	M155	11	34
AS31	M859	5	34
AS31	M64	1	34
AS31	M72	1	34
AS31	M2009	1	34
AS31	M122	1	34
AS31	M1925	1	34
AS31	M820	1	34
AS31	M1250	1	34
AS31	M66	1	34
AS31	M1825	1	34
AS31	M939	1	34
AS31	M902	1	34
AS31	M61	1	34
AS31	M873	2	34
AS31	M71	1	34
AS31	M867	2	34
AS31	M156	15	34
AS31	M124	1	34
AS31	M2015	1	34
AS31	M856	3	34
AS31	M1990	1	34
AS31	M59	1	34
AS31	M877	2	34
AS31	M827	1	34
AS32	M1007	1	1
AS32	M1006	1	1
AS32	M1009	1	1
AS32	M1008	1	1
AS33	M1423	1	1
AS34	M537	1	7
AS34	M539	1	7
AS34	M532	1	7
AS34	M497	1	7
AS34	M536	1	7
AS34	M398	1	7
AS34	M535	1	7
AS34	M533	1	7
AS34	M540	1	7
AS34	M538	1	7
AS34	M400	1	7
AS34	M527	1	7
AS34	M399	1	7
AS34	M531	1	7
AS34	M534	1	7
AS34	M528	1	7
AS34	M530	1	7
AS34	M397	7	7
AS34	M529	1	7
AS35	M987	1	4
AS35	M339	4	4
AS35	M782	1	4
AS35	M338	4	4
AS35	M341	1	4
AS35	M988	1	4
AS35	M783	1	4
AS35	M801	1	4
AS35	M802	1	4
AS35	M340	1	4
AS36	M642	1	1
AS36	M641	1	1
AS37	M1645	1	1
AS37	M1644	1	1
AS38	M625	1	1
AS38	M624	1	1
AS39	M772	1	1
AS39	M773	1	1
AS40	M1429	1	1
AS40	M1428	1	1
AS40	M1426	1	1
AS40	M1427	1	1
AS41	M358	1	1
AS41	M357	1	1
AS41	M359	1	1
AS41	M356	1	1
AS42	M1554	1	1
AS42	M1555	1	1
AS43	M1838	1	1
AS43	M1836	1	1
AS43	M1837	1	1
AS44	M107	1	12
AS44	M221	1	12
AS44	M220	1	12
AS44	M109	1	12
AS44	M1235	1	12
AS44	M1038	1	12
AS44	M87	1	12
AS44	M93	1	12
AS44	M1037	1	12
AS44	M106	1	12
AS44	M86	1	12
AS44	M102	1	12
AS44	M94	1	12
AS44	M85	12	12
AS44	M103	1	12
AS44	M100	1	12
AS44	M96	1	12
AS44	M1234	1	12
AS44	M228	1	12
AS44	M110	1	12
AS44	M95	1	12
AS44	M101	1	12
AS44	M108	1	12
AS45	M908	1	10
AS45	M196	1	10
AS45	M128	1	10
AS45	M131	1	10
AS45	M130	1	10
AS45	M132	1	10
AS45	M127	10	10
AS45	M134	1	10
AS45	M129	1	10
AS45	M133	1	10
AS45	M135	1	10
AS46	M30	1	1
AS46	M32	1	1
AS46	M31	1	1
AS46	M29	1	1
AS47	M1788	1	1
AS47	M1787	1	1
AS48	M1578	1	3
AS48	M1576	1	3
AS48	M1575	3	3
AS48	M1577	1	3
AS49	M1910	1	1
AS50	M1534	1	1
AS50	M1533	1	1
AS51	M952	1	1
AS51	M951	1	1
AS51	M954	1	1
AS51	M949	1	1
AS51	M953	1	1
AS51	M955	1	1
AS51	M950	1	1
AS52	M1298	1	1
AS52	M1299	1	1
AS52	M1300	1	1
AS53	M2002	1	1
AS53	M2004	1	1
AS53	M2003	1	1
AS54	M1053	1	1
AS54	M1055	1	1
AS54	M1054	1	1
AS54	M1052	1	1
AS55	M784	1	5
AS55	M806	1	5
AS55	M323	1	5
AS55	M785	1	5
AS55	M320	5	5
AS55	M737	1	5
AS55	M991	1	5
AS55	M736	1	5
AS55	M321	5	5
AS55	M992	1	5
AS55	M805	1	5
AS55	M322	1	5
AS56	M749	1	1
AS56	M750	1	1
AS56	M747	1	1
AS56	M748	1	1
AS57	M1474	1	1
AS57	M1475	1	1
AS58	M506	1	5
AS58	M366	4	5
AS58	M367	1	5
AS58	M609	1	5
AS58	M610	1	5
AS58	M513	2	5
AS58	M507	1	5
AS58	M509	1	5
AS58	M514	1	5
AS58	M368	1	5
AS58	M508	1	5
AS59	M149	1	1
AS59	M148	1	1
AS60	M582	1	1
AS60	M581	1	1
AS60	M580	1	1
AS61	M1531	1	1
AS61	M1532	1	1
AS62	M1011	1	1
AS62	M1013	1	1
AS62	M1014	1	1
AS62	M1016	1	1
AS62	M1015	1	1
AS62	M1010	1	1
AS62	M1017	1	1
AS62	M1012	1	1
AS63	M1898	1	1
AS63	M1899	1	1
AS63	M1897	1	1
AS63	M1896	1	1
AS64	M1135	1	1
AS64	M1136	1	1
AS65	M2022	1	1
AS65	M2021	1	1
AS65	M2024	1	1
AS65	M2023	1	1
AS66	M365	1	1
AS66	M364	1	1
AS67	M512	1	1
AS67	M510	1	1
AS67	M511	1	1
AS68	M1950	1	1
AS68	M1952	1	1
AS68	M1951	1	1
AS69	M1140	1	4
AS69	M1144	1	4
AS69	M1142	1	4
AS69	M1139	4	4
AS69	M1138	4	4
AS69	M1137	1	4
AS69	M1141	1	4
AS69	M1146	1	4
AS69	M1145	1	4
AS69	M1143	1	4
AS69	M1147	1	4
AS70	M1944	1	5
AS70	M1162	1	5
AS70	M1817	1	5
AS70	M1164	5	5
AS70	M1947	1	5
AS70	M1945	1	5
AS70	M1165	1	5
AS70	M1946	1	5
AS70	M1163	5	5
AS70	M1948	1	5
AS70	M1818	1	5
AS70	M1949	1	5
AS71	M183	1	9
AS71	M1863	2	9
AS71	M1857	1	9
AS71	M1855	1	9
AS71	M1856	1	9
AS71	M184	3	9
AS71	M191	1	9
AS71	M1874	1	9
AS71	M1851	1	9
AS71	M1858	1	9
AS71	M1873	1	9
AS71	M180	2	9
AS71	M1848	2	9
AS71	M1864	1	9
AS71	M182	1	9
AS71	M1850	1	9
AS71	M187	1	9
AS71	M181	2	9
AS71	M1859	1	9
AS71	M188	1	9
AS71	M1867	1	9
AS71	M1870	1	9
AS71	M1868	1	9
AS71	M189	6	9
AS71	M185	1	9
AS71	M1865	1	9
AS71	M1866	1	9
AS71	M1869	1	9
AS71	M1849	2	9
AS71	M186	1	9
AS71	M190	1	9
AS72	M525	1	1
AS72	M526	1	1
AS73	M1361	1	1
AS73	M1360	1	1
AS74	M753	1	1
AS74	M752	1	1
AS74	M751	1	1
AS74	M754	1	1
AS75	M1214	1	1
AS75	M1212	1	1
AS75	M1213	1	1
AS75	M1211	1	1
AS76	M230	1	2
AS76	M97	2	2
AS76	M98	1	2
AS76	M99	1	2
AS76	M229	1	2
AS77	M786	2	2
AS77	M787	1	2
AS77	M788	1	2
AS78	M1884	1	1
AS78	M1885	1	1
AS79	M774	1	1
AS79	M775	1	1
AS80	M1878	1	4
AS80	M541	4	4
AS80	M543	1	4
AS80	M1886	1	4
AS80	M1888	1	4
AS80	M1889	1	4
AS80	M542	1	4
AS80	M1887	1	4
AS80	M1879	1	4
AS81	M77	1	1
AS81	M76	1	1
AS82	M1537	1	1
AS82	M1538	1	1
AS83	M1812	1	1
AS83	M1811	1	1
AS84	M762	1	8
AS84	M1075	1	8
AS84	M994	1	8
AS84	M1601	1	8
AS84	M1240	1	8
AS84	M761	1	8
AS84	M1598	1	8
AS84	M1599	1	8
AS84	M1596	1	8
AS84	M738	8	8
AS84	M740	1	8
AS84	M739	8	8
AS84	M741	1	8
AS84	M1600	1	8
AS84	M1241	1	8
AS84	M1074	1	8
AS84	M1595	1	8
AS84	M993	1	8
AS84	M1597	1	8
AS85	M324	1	3
AS85	M328	1	3
AS85	M325	3	3
AS85	M329	1	3
AS85	M326	3	3
AS85	M327	1	3
AS86	M621	1	1
AS86	M620	1	1
AS87	M297	1	1
AS87	M298	1	1
AS88	M1455	1	1
AS88	M1456	1	1
AS89	M958	1	3
AS89	M584	2	3
AS89	M585	3	3
AS89	M2019	1	3
AS89	M2018	1	3
AS89	M2020	1	3
AS89	M959	1	3
AS89	M956	1	3
AS89	M583	3	3
AS89	M2017	1	3
AS89	M960	1	3
AS89	M586	3	3
AS89	M957	1	3
AS90	M197	3	3
AS90	M200	1	3
AS90	M198	1	3
AS90	M199	1	3
AS91	M1953	1	2
AS91	M1956	1	2
AS91	M1966	1	2
AS91	M1955	2	2
AS91	M1965	1	2
AS91	M1964	1	2
AS91	M1957	1	2
AS91	M1954	2	2
AS92	M217	1	1
AS92	M219	1	1
AS92	M218	1	1
AS93	M1220	1	2
AS93	M1218	1	2
AS93	M1219	1	2
AS93	M1215	1	2
AS93	M1216	2	2
AS93	M1217	1	2
AS94	M724	1	5
AS94	M715	5	5
AS94	M722	1	5
AS94	M717	1	5
AS94	M723	1	5
AS94	M721	1	5
AS94	M716	1	5
AS94	M725	1	5
AS94	M719	1	5
AS94	M720	1	5
AS94	M718	1	5
AS95	M377	1	1
AS95	M376	1	1
AS96	M1500	1	1
AS96	M1499	1	1
AS97	M11	5	5
AS97	M1943	1	5
AS97	M14	1	5
AS97	M16	1	5
AS97	M15	1	5
AS97	M17	1	5
AS97	M12	5	5
AS97	M18	1	5
AS97	M13	1	5
AS97	M24	1	5
AS97	M1942	1	5
AS97	M23	1	5
AS98	M1772	1	1
AS98	M1773	1	1
AS99	M1997	1	1
AS99	M1995	1	1
AS99	M1996	1	1
AS99	M1994	1	1
AS100	M1180	1	1
AS100	M1181	1	1
AS101	M310	1	1
AS101	M311	1	1
AS102	M1107	2	2
AS102	M1110	1	2
AS102	M1105	1	2
AS102	M1106	2	2
AS102	M1102	1	2
AS102	M1103	2	2
AS102	M1111	1	2
AS102	M1104	1	2
AS102	M1108	1	2
AS102	M1112	1	2
AS102	M1109	1	2
AS103	M373	1	1
AS103	M374	1	1
AS103	M375	1	1
AS104	M1558	1	1
AS104	M1559	1	1
AS105	M143	1	1
AS106	M946	1	2
AS106	M945	1	2
AS106	M910	2	2
AS106	M947	1	2
AS106	M913	1	2
AS106	M948	1	2
AS106	M909	2	2
AS106	M915	1	2
AS106	M911	2	2
AS106	M912	1	2
AS106	M914	1	2
AS107	M40	1	1
AS107	M38	1	1
AS107	M37	1	1
AS107	M39	1	1
AS108	M233	1	1
AS108	M235	1	1
AS108	M234	1	1
AS109	M650	1	2
AS109	M646	2	2
AS109	M1976	1	2
AS109	M645	2	2
AS109	M648	1	2
AS109	M1977	1	2
AS109	M1975	1	2
AS109	M649	1	2
AS109	M647	1	2
AS109	M651	1	2
AS109	M1978	1	2
AS110	M470	1	1
AS110	M471	1	1
AS110	M472	1	1
AS111	M759	1	2
AS111	M760	1	2
AS111	M758	2	2
AS111	M757	2	2
AS111	M1073	1	2
AS111	M1072	1	2
AS112	M83	1	1
AS113	M1494	1	3
AS113	M1492	1	3
AS113	M1493	1	3
AS113	M1491	3	3
AS114	M1907	1	1
AS114	M1908	1	1
AS115	M1769	1	1
AS115	M1768	1	1
AS116	M348	1	1
AS116	M349	1	1
AS117	M632	1	1
AS117	M631	1	1
AS118	M1770	1	1
AS118	M1771	1	1
AS119	M1378	1	1
AS119	M1377	1	1
AS120	M1285	1	1
AS120	M1284	1	1
AS120	M1286	1	1
AS120	M1287	1	1
AS121	M1903	1	1
AS121	M1902	1	1
AS121	M1900	1	1
AS121	M1901	1	1
AS121	M1904	1	1
AS122	M1562	1	1
AS122	M1563	1	1
AS123	M28	1	2
AS123	M27	2	2
AS123	M1339	1	2
AS124	M1079	1	1
AS124	M1076	1	1
AS124	M1078	1	1
AS124	M1077	1	1
AS125	M520	1	1
AS126	M518	1	1
AS126	M519	1	1
AS126	M517	1	1
AS127	M1959	1	1
AS127	M1960	1	1
AS127	M1958	1	1
AS128	M1662	1	1
AS128	M1661	1	1
AS129	M1351	1	1
AS130	M603	1	4
AS130	M596	4	4
AS130	M600	1	4
AS130	M601	1	4
AS130	M602	1	4
AS130	M604	1	4
AS130	M598	1	4
AS130	M597	1	4
AS130	M599	1	4
AS131	M1444	1	7
AS131	M1440	1	7
AS131	M882	1	7
AS131	M1442	1	7
AS131	M817	7	7
AS131	M1441	2	7
AS131	M1439	1	7
AS131	M1443	1	7
AS131	M818	1	7
AS132	M1189	1	1
AS132	M1188	1	1
AS133	M1258	1	2
AS133	M1260	2	2
AS133	M1263	1	2
AS133	M1262	1	2
AS133	M1259	2	2
AS133	M1261	1	2
AS134	M1370	1	1
AS135	M104	1	3
AS135	M91	1	3
AS135	M90	1	3
AS135	M88	3	3
AS135	M89	1	3
AS135	M105	1	3
AS135	M92	1	3
AS136	M1862	1	4
AS136	M171	1	4
AS136	M169	2	4
AS136	M173	1	4
AS136	M1860	1	4
AS136	M174	1	4
AS136	M1871	1	4
AS136	M1872	1	4
AS136	M179	1	4
AS136	M168	1	4
AS136	M1861	1	4
AS136	M177	3	4
AS136	M170	1	4
AS136	M172	1	4
AS136	M176	1	4
AS136	M178	1	4
AS136	M167	2	4
AS136	M175	1	4
AS137	M1784	1	1
AS137	M1783	1	1
AS138	M1841	1	1
AS138	M1839	1	1
AS138	M1840	1	1
AS139	M1920	1	1
AS139	M1921	1	1
AS140	M1582	1	1
AS140	M1581	1	1
AS141	M1192	1	1
AS141	M1193	1	1
AS142	M1183	1	1
AS142	M1182	1	1
AS143	M1800	1	1
AS143	M1801	1	1
AS144	M1790	1	1
AS144	M1789	1	1
AS145	M140	1	1
AS146	M1564	1	1
AS146	M1565	1	1
AS147	M1583	1	1
AS147	M1584	1	1
AS148	M393	1	2
AS148	M396	1	2
AS148	M390	2	2
AS148	M391	1	2
AS148	M395	1	2
AS148	M392	1	2
AS148	M389	1	2
AS148	M394	1	2
AS149	M1093	1	3
AS149	M1098	1	3
AS149	M1096	1	3
AS149	M1092	2	3
AS149	M1114	1	3
AS149	M1116	1	3
AS149	M1095	2	3
AS149	M1101	1	3
AS149	M1115	1	3
AS149	M1100	2	3
AS149	M1097	2	3
AS149	M1094	1	3
AS149	M1099	2	3
AS149	M1091	1	3
AS149	M1113	1	3
AS150	M362	1	1
AS150	M360	1	1
AS150	M363	1	1
AS150	M361	1	1
AS151	M637	1	1
AS151	M638	1	1
AS151	M639	1	1
AS151	M640	1	1
AS152	M552	1	1
AS152	M553	1	1
AS152	M555	1	1
AS152	M554	1	1
AS153	M1516	1	1
AS154	M1780	1	3
AS154	M1781	1	3
AS154	M1777	1	3
AS154	M1779	1	3
AS154	M1778	1	3
AS154	M1776	3	3
AS154	M1782	1	3
AS155	M1540	1	1
AS155	M1539	1	1
AS156	M1383	1	1
AS157	M1155	1	1
AS157	M1156	1	1
AS158	M1130	1	1
AS158	M1129	1	1
AS159	M342	1	1
AS159	M343	1	1
AS160	M336	1	1
AS160	M337	1	1
AS161	M523	1	2
AS161	M1043	1	2
AS161	M524	1	2
AS161	M1040	1	2
AS161	M1039	1	2
AS161	M522	2	2
AS161	M521	2	2
AS161	M1041	1	2
AS161	M1042	1	2
AS162	M1844	1	1
AS162	M1842	1	1
AS162	M1843	1	1
AS163	M1912	1	1
AS164	M355	1	1
AS164	M354	1	1
AS165	M214	1	1
AS165	M215	1	1
AS165	M216	1	1
AS166	M834	1	1
AS166	M833	1	1
AS167	M985	1	1
AS167	M986	1	1
AS167	M982	1	1
AS167	M983	1	1
AS167	M984	1	1
AS168	M1638	1	1
AS168	M1639	1	1
AS169	M1880	1	1
AS169	M1882	1	1
AS169	M1881	1	1
AS169	M1883	1	1
AS170	M285	1	2
AS170	M280	2	2
AS170	M286	1	2
AS170	M1338	1	2
AS170	M284	1	2
AS170	M282	1	2
AS170	M281	1	2
AS170	M283	1	2
AS170	M1337	1	2
AS171	M1119	1	1
AS171	M1118	1	1
AS171	M1117	1	1
AS171	M1120	1	1
AS172	M1029	1	1
AS172	M1032	1	1
AS172	M1030	1	1
AS172	M1031	1	1
AS173	M241	1	1
AS173	M240	1	1
AS174	M1469	1	1
AS174	M1468	1	1
AS175	M301	7	8
AS175	M1808	1	8
AS175	M307	1	8
AS175	M303	1	8
AS175	M1797	1	8
AS175	M1805	1	8
AS175	M306	1	8
AS175	M1791	1	8
AS175	M1807	1	8
AS175	M305	1	8
AS175	M1759	1	8
AS175	M1757	1	8
AS175	M1806	1	8
AS175	M1758	2	8
AS175	M304	1	8
AS175	M302	1	8
AS175	M1796	1	8
AS176	M1204	1	1
AS176	M1205	1	1
AS177	M387	1	1
AS177	M388	1	1
AS178	M319	1	1
AS178	M318	1	1
AS179	M825	1	1
AS179	M823	1	1
AS179	M824	1	1
AS180	M1936	1	1
AS180	M1934	1	1
AS180	M1933	1	1
AS180	M1935	1	1
AS181	M977	1	3
AS181	M980	1	3
AS181	M979	1	3
AS181	M974	1	3
AS181	M976	3	3
AS181	M978	1	3
AS181	M981	1	3
AS181	M975	3	3
AS181	M1993	1	3
AS182	M378	1	1
AS182	M379	1	1
AS183	M732	1	2
AS183	M730	1	2
AS183	M729	2	2
AS183	M733	1	2
AS183	M731	1	2
AS184	M1363	1	1
AS185	M666	1	1
AS185	M665	1	1
AS186	M1522	1	1
AS187	M1059	1	1
AS187	M1058	1	1
AS187	M1056	1	1
AS187	M1057	1	1
AS188	M488	3	3
AS188	M1048	1	3
AS188	M487	2	3
AS188	M1050	1	3
AS188	M1051	1	3
AS188	M1390	1	3
AS188	M1049	1	3
AS188	M1389	1	3
AS189	M617	4	4
AS189	M1762	1	4
AS189	M1256	1	4
AS189	M1257	1	4
AS189	M616	1	4
AS189	M1761	1	4
AS189	M1255	1	4
AS189	M1760	1	4
AS189	M1763	1	4
AS190	M969	1	1
AS190	M968	1	1
AS191	M334	1	1
AS191	M335	1	1
AS192	M203	1	1
AS192	M202	1	1
AS193	M922	1	1
AS193	M920	1	1
AS193	M917	1	1
AS193	M919	1	1
AS193	M916	1	1
AS193	M918	1	1
AS193	M921	1	1
AS194	M463	2	2
AS194	M462	2	2
AS194	M464	1	2
AS194	M550	1	2
AS194	M461	1	2
AS194	M551	1	2
AS195	M428	1	5
AS195	M402	5	5
AS195	M431	1	5
AS195	M432	1	5
AS195	M430	1	5
AS195	M486	1	5
AS195	M404	1	5
AS195	M401	1	5
AS195	M427	1	5
AS195	M429	1	5
AS195	M426	1	5
AS195	M403	1	5
AS196	M886	1	1
AS196	M887	1	1
AS196	M885	1	1
AS197	M1194	1	1
AS197	M1195	1	1
AS198	M208	2	2
AS198	M210	1	2
AS198	M211	1	2
AS198	M207	2	2
AS198	M209	1	2
AS198	M206	1	2
AS199	M476	1	3
AS199	M475	1	3
AS199	M8	3	3
AS199	M9	2	3
AS199	M473	2	3
AS199	M474	1	3
AS199	M10	1	3
AS199	M7	1	3
AS200	M1391	1	2
AS200	M500	2	2
AS200	M1392	1	2
AS200	M501	2	2
AS201	M1273	1	4
AS201	M1269	1	4
AS201	M1265	4	4
AS201	M1264	1	4
AS201	M1266	4	4
AS201	M1272	1	4
AS201	M1268	1	4
AS201	M1267	1	4
AS201	M1271	1	4
AS201	M1270	1	4
AS202	M1775	1	1
AS202	M1774	1	1
AS203	M1786	1	1
AS203	M1785	1	1
AS204	M330	1	1
AS204	M331	1	1
AS205	M1174	1	1
AS205	M1175	1	1
AS206	M1084	2	2
AS206	M1086	1	2
AS206	M1088	1	2
AS206	M1090	1	2
AS206	M1089	1	2
AS206	M1083	1	2
AS206	M1082	1	2
AS206	M1081	2	2
AS206	M1087	1	2
AS206	M1085	2	2
AS206	M1080	1	2
AS207	M468	2	2
AS207	M544	1	2
AS207	M469	1	2
AS207	M467	2	2
AS207	M545	1	2
AS207	M466	1	2
AS208	M1799	1	1
AS208	M1798	1	1
AS209	M1020	1	1
AS209	M1021	1	1
AS209	M1018	1	1
AS209	M1019	1	1
AS210	M1457	1	1
AS210	M1460	1	1
AS210	M1459	1	1
AS210	M1458	1	1
AS211	M1503	1	1
AS211	M1504	1	1
AS212	M1561	1	1
AS212	M1560	1	1
AS213	M1419	1	1
AS213	M1418	1	1
AS214	M1719	1	1
AS214	M1720	1	1
AS214	M1721	1	1
AS214	M1722	1	1
AS215	M1508	1	1
AS216	M1795	1	1
AS216	M1794	1	1
AS217	M695	1	1
AS217	M696	1	1
AS218	M1938	1	1
AS218	M1937	1	1
AS219	M1372	1	1
AS220	M572	1	1
AS220	M573	1	1
AS221	M1000	1	2
AS221	M1002	2	2
AS221	M1001	2	2
AS221	M1003	1	2
AS221	M1004	1	2
AS221	M1005	1	2
AS222	M1764	1	1
AS222	M1765	1	1
AS223	M1810	1	1
AS224	M1987	1	1
AS224	M1986	1	1
AS224	M1988	1	1
AS225	M1625	1	1
AS225	M1626	1	1
AS226	M1178	1	1
AS226	M1179	1	1
AS227	M151	1	1
AS227	M150	1	1
AS228	M41	1	1
AS228	M44	1	1
AS228	M42	1	1
AS228	M43	1	1
AS229	M1556	1	1
AS229	M1557	1	1
AS230	M385	1	1
AS230	M386	1	1
AS231	M1453	1	1
AS231	M1454	1	1
AS232	M1528	1	1
AS233	M1297	1	1
AS233	M1294	1	1
AS233	M1295	1	1
AS233	M1296	1	1
AS234	M1833	2	3
AS234	M1892	1	3
AS234	M1835	3	3
AS234	M1890	1	3
AS234	M1891	1	3
AS234	M1894	1	3
AS234	M1893	1	3
AS234	M1834	3	3
AS234	M1895	1	3
AS235	M1530	1	3
AS235	M1529	1	3
AS235	M1525	1	3
AS235	M1517	1	3
AS235	M1518	3	3
AS235	M1524	1	3
AS235	M1519	1	3
AS236	M449	3	3
AS236	M1347	1	3
AS236	M450	3	3
AS236	M1346	1	3
AS236	M451	1	3
AS236	M1345	1	3
AS236	M448	1	3
AS236	M1348	1	3
AS237	M575	1	1
AS237	M574	1	1
AS238	M1490	1	1
AS238	M1489	1	1
AS239	M1815	1	1
AS239	M1814	1	1
AS239	M1813	1	1
AS240	M423	1	1
AS240	M422	1	1
AS241	M796	1	1
AS241	M794	1	1
AS241	M795	1	1
AS242	M1134	1	1
AS242	M1133	1	1
AS243	M1922	1	1
AS243	M1924	1	1
AS243	M1923	1	1
AS244	M1152	1	1
AS244	M1151	1	1
AS245	M590	1	1
AS245	M592	1	1
AS245	M591	1	1
AS246	M258	1	2
AS246	M257	1	2
AS246	M548	1	2
AS246	M254	1	2
AS246	M546	1	2
AS246	M255	2	2
AS246	M253	2	2
AS246	M549	1	2
AS246	M259	1	2
AS246	M547	1	2
AS246	M256	2	2
AS247	M1643	1	1
AS247	M1642	1	1
AS248	M1590	1	1
AS248	M1589	1	1
AS249	M606	1	1
AS249	M607	1	1
AS249	M608	1	1
AS249	M605	1	1
AS250	M505	1	2
AS250	M1384	1	2
AS250	M504	2	2
AS251	M1535	1	1
AS251	M1536	1	1
AS252	M792	1	1
AS252	M791	1	1
AS252	M790	1	1
AS252	M793	1	1
AS253	M1356	1	1
AS253	M1357	1	1
AS253	M1359	1	1
AS253	M1358	1	1
AS254	M1629	1	1
AS254	M1630	1	1
AS255	M579	1	1
AS255	M578	1	1
AS256	M1033	1	1
AS256	M1034	1	1
AS257	M20	1	1
AS257	M19	1	1
AS257	M22	1	1
AS257	M21	1	1
AS258	M36	1	1
AS258	M33	1	1
AS258	M35	1	1
AS258	M34	1	1
AS259	M1209	1	1
AS259	M1210	1	1
AS260	M671	1	1
AS260	M670	1	1
AS261	M1566	1	1
AS261	M1567	1	1
AS262	M408	1	1
AS262	M409	1	1
AS263	M1527	1	1
AS263	M1526	1	1
AS264	M84	1	1
AS265	M1374	1	1
AS266	M482	1	1
AS266	M481	1	1
AS267	M896	1	1
AS268	M1510	1	1
AS269	M777	1	1
AS269	M776	1	1
AS270	M1463	1	1
AS271	M614	1	1
AS271	M613	1	1
AS271	M615	1	1
AS272	M1585	1	1
AS272	M1586	1	1
AS273	M594	1	1
AS273	M595	1	1
AS273	M593	1	1
AS274	M1336	1	1
AS274	M1334	1	1
AS274	M1335	1	1
AS274	M1333	1	1
AS275	M350	1	1
AS275	M351	1	1
AS276	M236	1	1
AS276	M237	1	1
AS277	M778	1	1
AS277	M779	1	1
AS278	M239	1	1
AS278	M238	1	1
AS279	M1853	1	1
AS279	M1852	1	1
AS279	M1854	1	1
AS280	M644	1	1
AS280	M643	1	1
AS281	M1172	1	1
AS281	M1171	1	1
AS281	M1169	1	1
AS281	M1170	1	1
AS281	M1173	1	1
AS282	M6	1	1
AS282	M3	1	1
AS282	M4	1	1
AS282	M5	1	1
AS283	M139	1	1
AS283	M138	1	1
AS284	M895	1	1
AS284	M894	1	1
AS285	M1478	1	1
AS285	M1479	1	1
AS286	M1498	1	1
AS286	M1497	1	1
AS287	M662	1	1
AS287	M661	1	1
AS288	M456	2	4
AS288	M1340	1	4
AS288	M1343	1	4
AS288	M1342	1	4
AS288	M1344	1	4
AS288	M459	1	4
AS288	M1341	2	4
AS288	M458	1	4
AS288	M457	3	4
AS288	M460	1	4
AS289	M2	1	2
AS289	M1	2	2
AS289	M789	1	2
AS290	M1507	1	1
AS291	M612	1	1
AS291	M611	1	1
AS292	M516	1	1
AS293	M1496	1	1
AS293	M1495	1	1
AS294	M453	1	1
AS294	M455	1	1
AS294	M452	1	1
AS294	M454	1	1
AS295	M1969	1	1
AS295	M1967	1	1
AS295	M1970	1	1
AS295	M1968	1	1
AS296	M317	1	1
AS296	M316	1	1
AS297	M589	1	1
AS297	M588	1	1
AS297	M587	1	1
AS298	M1160	1	1
AS298	M1161	1	1
AS299	M1693	1	1
AS299	M1692	1	1
AS300	M1816	1	1
AS301	M1713	1	1
AS301	M1714	1	1
AS302	M1793	1	1
AS302	M1792	1	1
AS303	M201	1	1
AS304	M74	1	1
AS304	M75	1	1
AS305	M81	1	1
AS305	M82	1	1
AS306	M2001	1	1
AS306	M1999	1	1
AS306	M1998	1	1
AS306	M2000	1	1
AS307	M80	1	1
AS308	M300	1	1
AS308	M299	1	1
AS309	M1919	1	1
AS310	M1916	1	1
AS311	M1035	1	1
AS312	M492	1	1
AS312	M491	1	1
AS313	M1628	1	1
AS313	M1627	1	1
AS314	M1829	1	1
AS315	M1403	1	1
AS315	M1402	1	1
AS316	M1832	1	1
AS317	M997	1	3
AS317	M192	3	3
AS317	M998	1	3
AS317	M194	1	3
AS317	M193	3	3
AS317	M195	1	3
AS318	M78	1	1
AS318	M79	1	1
AS319	M503	1	1
AS319	M502	1	1
AS320	M1718	1	1
AS320	M1715	1	1
AS320	M1717	1	1
AS320	M1716	1	1
AS321	M1574	1	1
AS321	M1573	1	1
AS322	M1588	1	1
AS322	M1587	1	1
AS323	M1371	1	1
AS324	M1911	1	1
AS325	M972	1	1
AS325	M973	1	1
AS326	M308	1	1
AS326	M309	1	1
AS327	M1686	1	1
AS327	M1687	1	1
AS328	M1809	1	1
AS329	M46	1	1
AS329	M47	1	1
AS329	M48	1	1
AS329	M45	1	1
AS330	M1633	1	1
AS330	M1634	1	1
AS331	M1831	1	1
AS332	M1291	1	1
AS332	M1289	1	1
AS332	M1290	1	1
AS332	M1288	1	1
AS333	M1830	1	1
AS334	M668	1	1
AS334	M669	1	1
AS334	M667	1	1
AS335	M346	1	1
AS335	M347	1	1
AS336	M1699	1	1
AS336	M1700	1	1
AS337	M1381	1	1
AS337	M1382	1	1
AS338	M1380	1	1
AS338	M1379	1	1
AS339	M1131	1	1
AS339	M1132	1	1
AS340	M1425	1	1
AS340	M1424	1	1
AS341	M1604	1	1
AS341	M1605	1	1
AS342	M1127	1	1
AS342	M1128	1	1
AS343	M439	1	1
AS343	M438	1	1
AS344	M493	1	1
AS344	M494	1	1
AS345	M1572	1	1
AS345	M1571	1	1
AS346	M1462	1	1
AS347	M226	1	1
AS347	M227	1	1
AS348	M1036	1	1
AS349	M515	1	1
AS350	M1724	1	1
AS350	M1723	1	1
AS351	M1394	1	1
AS351	M1393	1	1
AS352	M314	1	3
AS352	M312	3	3
AS352	M315	1	3
AS352	M313	1	3
AS353	M1913	1	1
AS354	M1025	1	1
AS354	M1024	1	1
AS354	M1022	1	1
AS354	M1023	1	1
AS355	M479	1	1
AS355	M478	1	1
AS355	M480	1	1
AS355	M477	1	1
AS356	M1983	1	1
AS356	M1985	1	1
AS356	M1984	1	1
AS357	M54	1	1
AS357	M53	1	1
AS358	M1767	1	1
AS358	M1766	1	1
AS359	M1207	1	1
AS359	M1206	1	1
AS359	M1208	1	1
AS360	M999	1	1
AS361	M1682	1	1
AS361	M1683	1	1
AS362	M499	1	1
AS362	M498	1	1
AS363	M141	1	1
AS364	M1685	1	1
AS364	M1684	1	1
AS365	M1509	1	1
AS366	M629	1	1
AS366	M630	1	1
AS367	M1362	1	1
AS368	M1512	1	1
AS369	M1481	1	1
AS369	M1480	1	1
AS370	M1488	1	1
AS370	M1486	1	1
AS370	M1487	1	1
AS371	M1513	1	1
AS372	M561	1	1
AS372	M560	1	1
AS373	M763	1	1
AS373	M765	1	1
AS373	M766	1	1
AS373	M764	1	1
AS374	M1364	1	1
AS375	M1631	1	1
AS375	M1632	1	1
AS376	M659	1	1
AS376	M660	1	1
AS377	M570	1	1
AS377	M571	1	1
AS378	M1876	1	1
AS378	M1877	1	1
AS378	M1875	1	1
AS379	M898	1	1
AS379	M897	1	1
AS380	M967	1	1
AS380	M966	1	1
AS380	M965	1	1
AS381	M1594	1	1
AS381	M1593	1	1
AS382	M1918	1	1
AS383	M425	1	1
AS383	M424	1	1
AS384	M970	1	1
AS384	M971	1	1
AS385	M1515	1	1
AS386	M1847	1	1
AS386	M1846	1	1
AS386	M1845	1	1
AS387	M664	1	1
AS387	M663	1	1
AS388	M344	1	1
AS388	M345	1	1
AS389	M1579	1	1
AS389	M1580	1	1
AS390	M1523	1	1
AS391	M1501	1	1
AS391	M1502	1	1
AS392	M1355	1	1
AS392	M1354	1	1
AS393	M797	1	1
AS393	M798	1	1
AS393	M800	1	1
AS393	M799	1	1
AS394	M623	1	1
AS394	M622	1	1
AS395	M1367	1	2
AS395	M1368	2	2
AS395	M1369	1	2
AS396	M1197	1	1
AS396	M1196	1	1
AS397	M1430	1	1
AS397	M1431	1	1
AS398	M634	1	1
AS398	M633	1	1
AS399	M1802	1	1
AS399	M1803	1	1
AS399	M1804	1	1
AS400	M1905	1	1
AS400	M1906	1	1
AS401	M1483	1	1
AS401	M1482	1	1
AS402	M50	1	1
AS402	M49	1	1
AS403	M1349	1	1
AS403	M1350	1	1
AS404	M627	1	1
AS404	M628	1	1
AS405	M726	1	1
AS405	M728	1	1
AS405	M727	1	1
AS406	M231	1	1
AS406	M232	1	1
AS407	M1184	1	1
AS407	M1185	1	1
AS408	M1280	1	2
AS408	M1279	2	2
AS408	M1278	2	2
AS408	M1281	1	2
AS408	M1283	1	2
AS408	M1282	1	2
AS409	M496	1	1
AS409	M495	1	1
AS410	M1461	1	1
AS411	M1191	1	1
AS411	M1190	1	1
AS412	M1514	1	1
AS413	M353	1	1
AS413	M352	1	1
AS414	M1247	1	1
AS414	M1248	1	1
AS414	M1245	1	1
AS414	M1246	1	1
AS415	M1506	1	1
AS415	M1505	1	1
AS416	M1915	1	1
AS417	M1398	1	1
AS417	M1399	1	1
AS418	M412	1	1
AS418	M413	1	1
AS419	M832	1	1
AS419	M831	1	1
AS420	M1511	1	1
AS421	M212	1	1
AS421	M213	1	1
AS422	M1917	1	1
AS423	M1229	1	1
AS423	M1230	1	1
AS424	M1470	1	1
AS424	M1471	1	1
AS425	M1187	1	1
AS426	M1472	1	1
AS426	M1473	1	1
AS427	M410	1	1
AS427	M411	1	1
AS428	M1376	1	1
AS429	M1931	1	1
AS429	M1932	1	1
AS430	M1027	1	1
AS430	M1028	1	1
AS430	M1026	1	1
AS431	M1228	1	1
AS431	M1227	1	1
AS432	M369	1	1
AS433	M1401	1	1
AS433	M1400	1	1
AS434	M433	1	1
AS435	M1466	1	1
AS436	M636	1	1
AS436	M635	1	1
AS437	M1641	1	1
AS437	M1640	1	1
AS438	M1930	1	1
AS438	M1929	1	1
AS439	M577	1	1
AS439	M576	1	1
AS440	M626	1	1
AS441	M1159	1	1
AS442	M1465	1	1
AS443	M371	1	1
AS443	M370	1	1
[truncated: 25 more rows]
