# Supplementary material for: A general approach for retrosynthetic molecular core analysis
Source: J Cheminform. 2019 Sep 24;11:61. doi: 10.1186/s13321-019-0380-5 (PMC6760108; doi:10.1186/s13321-019-0380-5)
Supplement: Supplementary file 2 — Additional file 2. A zip file containing a Jupyter Notebook with the exemplary CSAR analysis for the Akt2 dataset, as well as the data and secondary scripts required. [file 13321_2019_380_MOESM2_ESM.zip › akt/output/out_ASW.tsv]

ASID	WID
AS1	W333
AS1	W632
AS1	W599
AS1	W658
AS1	W630
AS1	W662
AS1	W664
AS1	W654
AS1	W348
AS1	W637
AS1	W633
AS1	W635
AS1	W144
AS1	W600
AS1	W631
AS1	W601
AS1	W332
AS1	W656
AS1	W657
AS1	W396
AS1	W636
AS1	W598
AS1	W627
AS1	W659
AS1	W602
AS1	W429
AS1	W308
AS1	W661
AS1	W643
AS1	W395
AS1	W349
AS1	W668
AS1	W361
AS1	W63
AS1	W629
AS1	W660
AS1	W663
AS1	W530
AS1	W449
AS1	W634
AS1	W669
AS1	W729
AS2	W98
AS2	W96
AS2	W95
AS3	W256
AS3	W254
AS3	W263
AS3	W258
AS3	W260
AS3	W270
AS3	W269
AS3	W257
AS3	W262
AS3	W261
AS3	W267
AS3	W266
AS3	W268
AS3	W259
AS3	W271
AS3	W255
AS3	W264
AS4	W446
AS4	W522
AS4	W688
AS4	W157
AS4	W524
AS4	W693
AS4	W383
AS4	W695
AS4	W430
AS4	W685
AS4	W691
AS4	W684
AS4	W291
AS4	W381
AS4	W689
AS4	W694
AS4	W690
AS4	W692
AS4	W686
AS4	W687
AS5	W510
AS5	W610
AS5	W531
AS5	W59
AS6	W651
AS6	W652
AS6	W382
AS6	W358
AS6	W441
AS6	W83
AS6	W653
AS6	W281
AS6	W287
AS6	W648
AS6	W650
AS6	W306
AS6	W649
AS7	W272
AS8	W793
AS8	W247
AS9	W161
AS9	W162
AS9	W211
AS9	W212
AS9	W210
AS9	W213
AS10	W181
AS10	W168
AS10	W93
AS10	W92
AS11	W296
AS12	W178
AS13	W437
AS13	W438
AS14	W409
AS15	W586
AS16	W463
AS16	W476
AS16	W477
AS16	W466
AS16	W473
AS16	W469
AS16	W284
AS16	W467
AS16	W457
AS16	W475
AS16	W468
AS16	W470
AS16	W458
AS16	W474
AS16	W471
AS16	W472
AS17	W543
AS17	W537
AS17	W767
AS17	W539
AS17	W421
AS17	W53
AS17	W160
AS17	W538
AS17	W540
AS17	W324
AS17	W542
AS17	W64
AS17	W541
AS17	W544
AS18	W317
AS18	W801
AS18	W339
AS18	W802
AS18	W727
AS18	W337
AS18	W316
AS18	W338
AS19	W159
AS19	W377
AS19	W443
AS19	W149
AS19	W511
AS19	W150
AS19	W148
AS20	W519
AS20	W520
AS20	W521
AS20	W525
AS21	W175
AS21	W673
AS21	W99
AS21	W678
AS21	W515
AS21	W672
AS21	W405
AS21	W675
AS21	W679
AS21	W444
AS21	W677
AS21	W676
AS21	W413
AS22	W16
AS23	W670
AS24	W416
AS25	W788
AS26	W780
AS27	W208
AS28	W137
AS29	W563
AS30	W76
AS31	W344
AS31	W478
AS31	W62
AS31	W321
AS31	W21
AS31	W322
AS31	W20
AS31	W448
AS31	W319
AS31	W42
AS31	W318
AS31	W342
AS31	W728
AS31	W41
AS31	W43
AS31	W313
AS31	W804
AS31	W341
AS31	W327
AS31	W805
AS31	W19
AS31	W331
AS31	W803
AS31	W806
AS31	W320
AS31	W796
AS31	W18
AS31	W791
AS31	W343
AS31	W775
AS31	W340
AS31	W44
AS31	W309
AS31	W311
AS32	W366
AS33	W526
AS34	W201
AS34	W198
AS34	W200
AS34	W199
AS34	W202
AS34	W142
AS34	W183
AS35	W357
AS35	W119
AS35	W305
AS35	W297
AS36	W244
AS37	W647
AS38	W236
AS39	W292
AS40	W528
AS41	W128
AS42	W603
AS43	W736
AS44	W85
AS44	W40
AS44	W442
AS44	W36
AS44	W33
AS44	W38
AS44	W39
AS44	W375
AS44	W35
AS44	W82
AS44	W29
AS44	W32
AS45	W45
AS45	W334
AS45	W47
AS45	W50
AS45	W70
AS45	W49
AS45	W48
AS45	W52
AS45	W51
AS45	W46
AS46	W10
AS47	W710
AS48	W615
AS48	W614
AS48	W613
AS49	W763
AS50	W594
AS51	W346
AS52	W465
AS53	W800
AS54	W379
AS55	W282
AS55	W112
AS55	W307
AS55	W298
AS55	W359
AS56	W285
AS57	W558
AS58	W189
AS58	W188
AS58	W131
AS58	W229
AS58	W191
AS59	W60
AS60	W219
AS61	W593
AS62	W367
AS63	W758
AS64	W401
AS65	W808
AS66	W130
AS67	W190
AS68	W785
AS69	W402
AS69	W424
AS69	W403
AS69	W404
AS70	W784
AS70	W726
AS70	W412
AS70	W783
AS70	W782
AS71	W747
AS71	W68
AS71	W746
AS71	W67
AS71	W743
AS71	W749
AS71	W740
AS71	W745
AS71	W742
AS72	W197
AS73	W491
AS74	W286
AS75	W434
AS76	W86
AS76	W34
AS77	W299
AS77	W300
AS78	W753
AS79	W293
AS80	W751
AS80	W754
AS80	W203
AS80	W755
AS81	W23
AS82	W596
AS83	W723
AS84	W625
AS84	W289
AS84	W385
AS84	W283
AS84	W624
AS84	W445
AS84	W360
AS84	W626
AS85	W113
AS85	W122
AS85	W114
AS86	W234
AS87	W100
AS88	W546
AS89	W347
AS89	W220
AS89	W807
AS90	W71
AS90	W73
AS90	W72
AS91	W789
AS91	W786
AS92	W81
AS93	W435
AS93	W436
AS94	W274
AS94	W275
AS94	W277
AS94	W276
AS94	W273
AS95	W135
AS96	W571
AS97	W4
AS97	W781
AS97	W7
AS97	W5
AS97	W3
AS98	W703
AS99	W798
AS100	W418
AS101	W106
AS102	W391
AS102	W392
AS103	W134
AS104	W605
AS105	W58
AS106	W335
AS106	W345
AS107	W12
AS108	W88
AS109	W792
AS109	W246
AS110	W170
AS111	W288
AS111	W384
AS112	W27
AS113	W568
AS113	W566
AS113	W567
AS114	W761
AS115	W701
AS116	W124
AS117	W240
AS118	W702
AS119	W505
AS120	W461
AS121	W759
AS122	W607
AS123	W9
AS123	W481
AS124	W386
AS125	W195
AS126	W194
AS127	W787
AS128	W655
AS129	W487
AS130	W227
AS130	W225
AS130	W226
AS130	W224
AS131	W534
AS131	W310
AS131	W535
AS131	W323
AS131	W532
AS131	W536
AS131	W533
AS132	W423
AS133	W452
AS133	W451
AS134	W497
AS135	W31
AS135	W37
AS135	W30
AS136	W65
AS136	W66
AS136	W748
AS136	W744
AS137	W708
AS138	W737
AS139	W773
AS140	W617
AS141	W426
AS142	W419
AS143	W717
AS144	W711
AS145	W55
AS146	W608
AS147	W618
AS148	W140
AS148	W141
AS149	W393
AS149	W390
AS149	W389
AS150	W129
AS151	W243
AS152	W207
AS153	W584
AS154	W707
AS154	W706
AS154	W705
AS155	W597
AS156	W508
AS157	W408
AS158	W398
AS159	W120
AS160	W118
AS161	W196
AS161	W376
AS162	W738
AS163	W765
AS164	W127
AS165	W80
AS166	W315
AS167	W356
AS168	W644
AS169	W752
AS170	W97
AS170	W480
AS171	W394
AS172	W371
AS173	W91
AS174	W555
AS175	W104
AS175	W715
AS175	W719
AS175	W102
AS175	W712
AS175	W696
AS175	W103
AS175	W720
AS176	W431
AS177	W139
AS178	W111
AS179	W312
AS180	W778
AS181	W797
AS181	W355
AS181	W354
AS182	W136
AS183	W279
AS183	W280
AS184	W493
AS185	W251
AS186	W587
AS187	W380
AS188	W512
AS188	W378
AS188	W177
AS189	W232
AS189	W697
AS189	W698
AS189	W450
AS190	W351
AS191	W117
AS192	W75
AS193	W336
AS194	W206
AS194	W167
AS195	W153
AS195	W155
AS195	W176
AS195	W154
AS195	W143
AS196	W325
AS197	W427
AS198	W78
AS198	W77
AS199	W172
AS199	W171
AS199	W2
AS200	W513
AS200	W185
AS201	W453
AS201	W455
AS201	W454
AS201	W456
AS202	W704
AS203	W709
AS204	W115
AS205	W415
AS206	W387
AS206	W388
AS207	W204
AS207	W169
AS208	W716
AS209	W368
AS210	W547
AS211	W573
AS212	W606
AS213	W523
AS214	W682
AS215	W576
AS216	W714
AS217	W265
AS218	W779
AS219	W499
AS220	W215
AS221	W364
AS221	W365
AS222	W699
AS223	W722
AS224	W795
AS225	W638
AS226	W417
AS227	W61
AS228	W13
AS229	W604
AS230	W138
AS231	W545
AS232	W591
AS233	W464
AS234	W757
AS234	W735
AS234	W756
AS235	W589
AS235	W592
AS235	W585
AS236	W484
AS236	W163
AS236	W485
AS237	W216
AS238	W565
AS239	W724
AS240	W151
AS241	W303
AS242	W400
AS243	W774
AS244	W406
AS245	W222
AS246	W205
AS246	W94
AS247	W646
AS248	W621
AS249	W228
AS250	W187
AS250	W509
AS251	W595
AS252	W302
AS253	W490
AS254	W640
AS255	W218
AS256	W372
AS257	W6
AS258	W11
AS259	W433
AS260	W253
AS261	W609
AS262	W145
AS263	W590
AS264	W28
AS265	W501
AS266	W174
AS267	W329
AS268	W578
AS269	W294
AS270	W550
AS271	W231
AS272	W619
AS273	W223
AS274	W479
AS275	W125
AS276	W89
AS277	W295
AS278	W90
AS279	W741
AS280	W245
AS281	W414
AS282	W1
AS283	W54
AS284	W328
AS285	W560
AS286	W570
AS287	W249
AS288	W482
AS288	W483
AS288	W165
AS288	W166
AS289	W301
AS289	W0
AS290	W575
AS291	W230
AS292	W193
AS293	W569
AS294	W164
AS295	W790
AS296	W110
AS297	W221
AS298	W411
AS299	W671
AS300	W725
AS301	W680
AS302	W713
AS303	W74
AS304	W22
AS305	W26
AS306	W799
AS307	W25
AS308	W101
AS309	W772
AS310	W769
AS311	W373
AS312	W179
AS313	W639
AS314	W730
AS315	W518
AS316	W733
AS317	W734
AS317	W69
AS317	W362
AS318	W24
AS319	W186
AS320	W681
AS321	W612
AS322	W620
AS323	W498
AS324	W764
AS325	W353
AS326	W105
AS327	W667
AS328	W721
AS329	W14
AS330	W642
AS331	W732
AS332	W462
AS333	W731
AS334	W252
AS335	W123
AS336	W674
AS337	W507
AS338	W506
AS339	W399
AS340	W527
AS341	W628
AS342	W397
AS343	W158
AS344	W180
AS345	W611
AS346	W549
AS347	W84
AS348	W374
AS349	W192
AS350	W683
AS351	W514
AS352	W107
AS352	W109
AS352	W108
AS353	W766
AS354	W369
AS355	W173
AS356	W794
AS357	W17
AS358	W700
AS359	W432
AS360	W363
AS361	W665
AS362	W184
AS363	W56
AS364	W666
AS365	W577
AS366	W239
AS367	W492
AS368	W580
AS369	W561
AS370	W564
AS371	W581
AS372	W209
AS373	W290
AS374	W494
AS375	W641
AS376	W248
AS377	W214
AS378	W750
AS379	W330
AS380	W350
AS381	W623
AS382	W771
AS383	W152
AS384	W352
AS385	W583
AS386	W739
AS387	W250
AS388	W121
AS389	W616
AS390	W588
AS391	W572
AS392	W489
AS393	W304
AS394	W235
AS395	W496
AS395	W503
AS396	W428
AS397	W529
AS398	W241
AS399	W718
AS400	W760
AS401	W562
AS402	W15
AS403	W486
AS404	W238
AS405	W278
AS406	W87
AS407	W420
AS408	W459
AS408	W460
AS409	W182
AS410	W548
AS411	W425
AS412	W582
AS413	W126
AS414	W447
AS415	W574
AS416	W768
AS417	W516
AS418	W147
AS419	W314
AS420	W579
AS421	W79
AS422	W770
AS423	W440
AS424	W556
AS425	W422
AS426	W557
AS427	W146
AS428	W504
AS429	W777
AS430	W370
AS431	W439
AS432	W132
AS433	W517
AS434	W156
AS435	W553
AS436	W242
AS437	W645
AS438	W776
AS439	W217
AS440	W237
AS441	W410
AS442	W552
AS443	W133
AS444	W488
AS445	W500
AS446	W116
AS447	W622
AS448	W559
AS449	W407
AS450	W551
AS451	W495
AS452	W57
AS453	W554
AS454	W326
AS455	W762
AS456	W8
AS457	W233
AS458	W502
