# Supplementary material for: A general approach for retrosynthetic molecular core analysis
Source: J Cheminform. 2019 Sep 24;11:61. doi: 10.1186/s13321-019-0380-5 (PMC6760108; doi:10.1186/s13321-019-0380-5)
Supplement: Supplementary file 2 — Additional file 2. A zip file containing a Jupyter Notebook with the exemplary CSAR analysis for the Akt2 dataset, as well as the data and secondary scripts required. [file 13321_2019_380_MOESM2_ESM.zip › akt/output/akt_asbs.tsv]

MID	WID	metacore	coreHA	CMPD_CHEMBLID	Molecule	PCHEMBL_VALUE	washed	molHA	molMW	sprop
M488	W378	Cc1ccn2c(-c3ccccc3)c(-c3ccc(C4(N)CCC4)cc3)nc2c1	27	CHEMBL3703115	COC(=O)\C=C\c1ccn2c(c3ccccc3)c(nc2c1)c4ccc(cc4)C5(N)CCC5	7.28	COC(=O)C=Cc1ccn2c(-c3ccccc3)c(-c3ccc(C4(N)CCC4)cc3)nc2c1	32	424	0.84375
M488	W512	Cc1ccn2c(-c3ccccc3)c(-c3ccc(C4(N)CCC4)cc3)nc2c1	27	CHEMBL3703116	NC(=O)\C=C\c1ccn2c(c3ccccc3)c(nc2c1)c4ccc(cc4)C5(N)CCC5	7.36	NC(=O)C=Cc1ccn2c(-c3ccccc3)c(-c3ccc(C4(N)CCC4)cc3)nc2c1	31	409	0.8709677419354839
M488	W177	Cc1ccn2c(-c3ccccc3)c(-c3ccc(C4(N)CCC4)cc3)nc2c1	27	CHEMBL3699684	Cc1ccn2c(c3ccccc3)c(nc2c1)c4ccc(cc4)C5(N)CCC5	6.62	Cc1ccn2c(-c3ccccc3)c(-c3ccc(C4(N)CCC4)cc3)nc2c1	27	353	1.0
M1085	W387	COC(=O)c1cn2cc(-c3ccccc3)c(-c3ccc(CN4CC(c5nc[nH]n5)C4)cc3)nc2n1	35	CHEMBL3672090	COC(=O)c1cn2cc(c3ccccc3)c(nc2n1)c4ccc(CN5CC(C5)c6n[nH]c(n6)c7cccc(C)n7)cc4	7.85	COC(=O)c1cn2cc(-c3ccccc3)c(-c3ccc(CN4CC(c5n[nH]c(-c6cccc(C)n6)n5)C4)cc3)nc2n1	42	557	0.8333333333333334
M1085	W388	COC(=O)c1cn2cc(-c3ccccc3)c(-c3ccc(CN4CC(c5nc[nH]n5)C4)cc3)nc2n1	35	CHEMBL3672091	COC(=O)c1cn2cc(c3ccccc3)c(nc2n1)c4ccc(CN5CC(C5)c6n[nH]c(n6)c7ccccn7)cc4	7.77	COC(=O)c1cn2cc(-c3ccccc3)c(-c3ccc(CN4CC(c5n[nH]c(-c6ccccn6)n5)C4)cc3)nc2n1	41	543	0.8536585365853658
M280	W97	c1ccc(-c2nc(C3CN(Cc4ccc(-c5ccn6ccnc6n5)cc4)C3)n[nH]2)nc1	31	CHEMBL3672079	CC(C)Nc1c(c2ccccc2)c(nc3nccn13)c4ccc(CN5CC(C5)c6n[nH]c(n6)c7ccccn7)cc4	7.28	CC(C)Nc1c(-c2ccccc2)c(-c2ccc(CN3CC(c4n[nH]c(-c5ccccn5)n4)C3)cc2)nc2nccn12	41	542	0.7560975609756098
M280	W480	c1ccc(-c2nc(C3CN(Cc4ccc(-c5ccn6ccnc6n5)cc4)C3)n[nH]2)nc1	31	CHEMBL3672034	Fc1ccc(cc1)c2cn3ccnc3nc2c4ccc(CN5CC(C5)c6n[nH]c(n6)c7ccccn7)cc4	6.6	Fc1ccc(-c2cn3ccnc3nc2-c2ccc(CN3CC(c4n[nH]c(-c5ccccn5)n4)C3)cc2)cc1	38	503	0.8157894736842105
M397	W142	Cc1cn2nc(-c3ccc(C4(N)CCC4)cc3)c(-c3ccccc3)cc2n1	27	CHEMBL3672506	Cc1cc([nH]n1)c2c(C)nc3cc(c4ccccc4)c(nn23)c5ccc(cc5)C6(N)CCC6	4.77	Cc1cc(-c2c(C)nc3cc(-c4ccccc4)c(-c4ccc(C5(N)CCC5)cc4)nn23)[nH]n1	33	435	0.8181818181818182
M397	W198	Cc1cn2nc(-c3ccc(C4(N)CCC4)cc3)c(-c3ccccc3)cc2n1	27	CHEMBL3672504	Cc1nc2cc(c3ccccc3)c(nn2c1c4ccc(cc4)C(=O)N)c5ccc(cc5)C6(N)CCC6	5.32	Cc1nc2cc(-c3ccccc3)c(-c3ccc(C4(N)CCC4)cc3)nn2c1-c1ccc(C(N)=O)cc1	36	474	0.75
M397	W199	Cc1cn2nc(-c3ccc(C4(N)CCC4)cc3)c(-c3ccccc3)cc2n1	27	CHEMBL3672501	Cc1nc2cc(c3ccccc3)c(nn2c1c4ccc(F)c(CO)c4)c5ccc(cc5)C6(N)CCC6	4.78	Cc1nc2cc(-c3ccccc3)c(-c3ccc(C4(N)CCC4)cc3)nn2c1-c1ccc(F)c(CO)c1	36	479	0.75
M397	W200	Cc1cn2nc(-c3ccc(C4(N)CCC4)cc3)c(-c3ccccc3)cc2n1	27	CHEMBL3672503	Cc1nc2cc(c3ccccc3)c(nn2c1c4ccc(F)cc4)c5ccc(cc5)C6(N)CCC6	5.29	Cc1nc2cc(-c3ccccc3)c(-c3ccc(C4(N)CCC4)cc3)nn2c1-c1ccc(F)cc1	34	449	0.7941176470588235
M397	W201	Cc1cn2nc(-c3ccc(C4(N)CCC4)cc3)c(-c3ccccc3)cc2n1	27	CHEMBL3672500	Cc1nc2cc(c3ccccc3)c(nn2c1c4cccc(c4)C(=O)N)c5ccc(cc5)C6(N)CCC6	4.78	Cc1nc2cc(-c3ccccc3)c(-c3ccc(C4(N)CCC4)cc3)nn2c1-c1cccc(C(N)=O)c1	36	474	0.75
M397	W202	Cc1cn2nc(-c3ccc(C4(N)CCC4)cc3)c(-c3ccccc3)cc2n1	27	CHEMBL3672505	Cc1nc2cc(c3ccccc3)c(nn2c1c4ccn[nH]4)c5ccc(cc5)C6(N)CCC6	5.28	Cc1nc2cc(-c3ccccc3)c(-c3ccc(C4(N)CCC4)cc3)nn2c1-c1ccn[nH]1	32	421	0.84375
M397	W183	Cc1cn2nc(-c3ccc(C4(N)CCC4)cc3)c(-c3ccccc3)cc2n1	27	CHEMBL3639713	Cc1cn2nc(c3ccc(cc3)C4(N)CCC4)c(cc2n1)c5ccccc5	4.7	Cc1cn2nc(-c3ccc(C4(N)CCC4)cc3)c(-c3ccccc3)cc2n1	27	354	1.0
M85	W29	CC1CC(O)c2ncnc(N3CCN(C(=O)C(C)c4ccc(Cl)cc4)CC3)c21	28	CHEMBL2177363	C[C@@H]1C[C@@H](O)c2ncnc(N3CCN(CC3)C(=O)[C@H](CN4CCC(F)CC4)c5ccc(Cl)cc5)c12	7.96	CC1CC(O)c2ncnc(N3CCN(C(=O)C(CN4CCC(F)CC4)c4ccc(Cl)cc4)CC3)c21	35	502	0.8
M85	W32	CC1CC(O)c2ncnc(N3CCN(C(=O)C(C)c4ccc(Cl)cc4)CC3)c21	28	CHEMBL2177378	C[C@@H]1C[C@@H](O)c2ncnc(N3CCN(CC3)C(=O)[C@H](CNC(C)(C)CO)c4ccc(Cl)cc4)c12	8.4	CC1CC(O)c2ncnc(N3CCN(C(=O)C(CNC(C)(C)CO)c4ccc(Cl)cc4)CC3)c21	34	488	0.8235294117647058
M85	W33	CC1CC(O)c2ncnc(N3CCN(C(=O)C(C)c4ccc(Cl)cc4)CC3)c21	28	CHEMBL2177364	C[C@@H]1C[C@@H](O)c2ncnc(N3CCN(CC3)C(=O)[C@H](CNC4CCCCC4)c5ccc(Cl)cc5)c12	7.75	CC1CC(O)c2ncnc(N3CCN(C(=O)C(CNC4CCCCC4)c4ccc(Cl)cc4)CC3)c21	35	498	0.8
M85	W35	CC1CC(O)c2ncnc(N3CCN(C(=O)C(C)c4ccc(Cl)cc4)CC3)c21	28	CHEMBL2177366	C[C@@H]1C[C@@H](O)c2ncnc(N3CCN(CC3)C(=O)[C@H](CNC4CCOCC4)c5ccc(Cl)cc5)c12	7.82	CC1CC(O)c2ncnc(N3CCN(C(=O)C(CNC4CCOCC4)c4ccc(Cl)cc4)CC3)c21	35	500	0.8
M85	W36	CC1CC(O)c2ncnc(N3CCN(C(=O)C(C)c4ccc(Cl)cc4)CC3)c21	28	CHEMBL2177376	C[C@@H]1C[C@@H](O)c2ncnc(N3CCN(CC3)C(=O)[C@H](CNCC(F)(F)F)c4ccc(Cl)cc4)c12	5.7	CC1CC(O)c2ncnc(N3CCN(C(=O)C(CNCC(F)(F)F)c4ccc(Cl)cc4)CC3)c21	34	498	0.8235294117647058
M85	W38	CC1CC(O)c2ncnc(N3CCN(C(=O)C(C)c4ccc(Cl)cc4)CC3)c21	28	CHEMBL2177374	C[C@@H]1C[C@@H](O)c2ncnc(N3CCN(CC3)C(=O)[C@H](CNCC4CC4)c5ccc(Cl)cc5)c12	7.92	CC1CC(O)c2ncnc(N3CCN(C(=O)C(CNCC4CC4)c4ccc(Cl)cc4)CC3)c21	33	470	0.8484848484848485
M85	W39	CC1CC(O)c2ncnc(N3CCN(C(=O)C(C)c4ccc(Cl)cc4)CC3)c21	28	CHEMBL2177368	C[C@@H]1C[C@@H](O)c2ncnc(N3CCN(CC3)C(=O)[C@H](CNCC4CCOCC4)c5ccc(Cl)cc5)c12	8.22	CC1CC(O)c2ncnc(N3CCN(C(=O)C(CNCC4CCOCC4)c4ccc(Cl)cc4)CC3)c21	36	514	0.7777777777777778
M85	W40	CC1CC(O)c2ncnc(N3CCN(C(=O)C(C)c4ccc(Cl)cc4)CC3)c21	28	CHEMBL2177375	C[C@@H]1C[C@@H](O)c2ncnc(N3CCN(CC3)C(=O)[C@H](CNCCF)c4ccc(Cl)cc4)c12	7.48	CC1CC(O)c2ncnc(N3CCN(C(=O)C(CNCCF)c4ccc(Cl)cc4)CC3)c21	32	462	0.875
M85	W82	CC1CC(O)c2ncnc(N3CCN(C(=O)C(C)c4ccc(Cl)cc4)CC3)c21	28	CHEMBL2177365	CC(C)N(C)C[C@@H](C(=O)N1CCN(CC1)c2ncnc3[C@H](O)C[C@@H](C)c23)c4ccc(Cl)cc4	7.51	CC1CC(O)c2ncnc(N3CCN(C(=O)C(CN(C)C(C)C)c4ccc(Cl)cc4)CC3)c21	33	472	0.8484848484848485
M85	W85	CC1CC(O)c2ncnc(N3CCN(C(=O)C(C)c4ccc(Cl)cc4)CC3)c21	28	CHEMBL2177380	CC(C)NC[C@@H](C(=O)N1CCN(CC1)c2ncnc3[C@@H](O)C[C@@H](C)c23)c4ccc(Cl)cc4	6.6	CC(C)NCC(C(=O)N1CCN(c2ncnc3c2C(C)CC3O)CC1)c1ccc(Cl)cc1	32	458	0.875
M85	W85	CC1CC(O)c2ncnc(N3CCN(C(=O)C(C)c4ccc(Cl)cc4)CC3)c21	28	CHEMBL2177390	CC(C)NC[C@@H](C(=O)N1CCN(CC1)c2ncnc3[C@H](O)C[C@@H](C)c23)c4ccc(Cl)cc4	7.75	CC(C)NCC(C(=O)N1CCN(c2ncnc3c2C(C)CC3O)CC1)c1ccc(Cl)cc1	32	458	0.875
M85	W375	CC1CC(O)c2ncnc(N3CCN(C(=O)C(C)c4ccc(Cl)cc4)CC3)c21	28	CHEMBL2177367	CO[C@@H]1CC[C@H](CC1)NC[C@@H](C(=O)N2CCN(CC2)c3ncnc4[C@H](O)C[C@@H](C)c34)c5ccc(Cl)cc5	8.0	COC1CCC(NCC(C(=O)N2CCN(c3ncnc4c3C(C)CC4O)CC2)c2ccc(Cl)cc2)CC1	37	528	0.7567567567567568
M85	W442	CC1CC(O)c2ncnc(N3CCN(C(=O)C(C)c4ccc(Cl)cc4)CC3)c21	28	CHEMBL2177377	COCCNC[C@@H](C(=O)N1CCN(CC1)c2ncnc3[C@H](O)C[C@@H](C)c23)c4ccc(Cl)cc4	7.77	COCCNCC(C(=O)N1CCN(c2ncnc3c2C(C)CC3O)CC1)c1ccc(Cl)cc1	33	474	0.8484848484848485
M295	W99	NC1(c2ccc(-c3nc4ncccn4c3-c3ccccc3)cc2)CCC1	26	CHEMBL3699707	CC(C)Oc1ccn2c(c3ccccc3)c(nc2n1)c4ccc(cc4)C5(N)CCC5	6.86	CC(C)Oc1ccn2c(-c3ccccc3)c(-c3ccc(C4(N)CCC4)cc3)nc2n1	30	399	0.8666666666666667
M295	W175	NC1(c2ccc(-c3nc4ncccn4c3-c3ccccc3)cc2)CCC1	26	CHEMBL3699668	Cc1ccccc1c2ccn3c(c4ccccc4)c(nc3n2)c5ccc(cc5)C6(N)CCC6	7.03	Cc1ccccc1-c1ccn2c(-c3ccccc3)c(-c3ccc(C4(N)CCC4)cc3)nc2n1	33	431	0.7878787878787878
M295	W405	NC1(c2ccc(-c3nc4ncccn4c3-c3ccccc3)cc2)CCC1	26	CHEMBL3699705	COc1cc(COc2ccn3c(c4ccccc4)c(nc3n2)c5ccc(cc5)C6(N)CCC6)ccn1	6.78	COc1cc(COc2ccn3c(-c4ccccc4)c(-c4ccc(C5(N)CCC5)cc4)nc3n2)ccn1	36	478	0.7222222222222222
M295	W413	NC1(c2ccc(-c3nc4ncccn4c3-c3ccccc3)cc2)CCC1	26	CHEMBL3639985	COc1ccc(COc2ccn3c(c4ccccc4)c(nc3n2)c5ccc(cc5)C6(N)CCC6)cn1	7.42	COc1ccc(COc2ccn3c(-c4ccccc4)c(-c4ccc(C5(N)CCC5)cc4)nc3n2)cn1	36	478	0.7222222222222222
M295	W444	NC1(c2ccc(-c3nc4ncccn4c3-c3ccccc3)cc2)CCC1	26	CHEMBL3699704	COCCOc1ccn2c(c3ccccc3)c(nc2n1)c4ccc(cc4)C5(N)CCC5	6.38	COCCOc1ccn2c(-c3ccccc3)c(-c3ccc(C4(N)CCC4)cc3)nc2n1	31	415	0.8387096774193549
M295	W515	NC1(c2ccc(-c3nc4ncccn4c3-c3ccccc3)cc2)CCC1	26	CHEMBL3699741	NC(=O)C1(COc2ccn3c(c4ccccc4)c(nc3n2)c5ccc(cc5)C6(N)CCC6)CC1	6.47	NC(=O)C1(COc2ccn3c(-c4ccccc4)c(-c4ccc(C5(N)CCC5)cc4)nc3n2)CC1	34	454	0.7647058823529411
M295	W672	NC1(c2ccc(-c3nc4ncccn4c3-c3ccccc3)cc2)CCC1	26	CHEMBL3699667	NC1(CCC1)c2ccc(cc2)c3nc4nc(ccn4c3c5ccccc5)c6ccccc6	7.48	NC1(c2ccc(-c3nc4nc(-c5ccccc5)ccn4c3-c3ccccc3)cc2)CCC1	32	417	0.8125
M295	W673	NC1(c2ccc(-c3nc4ncccn4c3-c3ccccc3)cc2)CCC1	26	CHEMBL3699678	NC1(CCC1)c2ccc(cc2)c3nc4nc(ccn4c3c5ccccc5)N6C=CC=CC6=O	6.4	NC1(c2ccc(-c3nc4nc(-n5ccccc5=O)ccn4c3-c3ccccc3)cc2)CCC1	33	434	0.7878787878787878
M295	W675	NC1(c2ccc(-c3nc4ncccn4c3-c3ccccc3)cc2)CCC1	26	CHEMBL3699709	NC1(CCC1)c2ccc(cc2)c3nc4nc(Oc5ccccc5)ccn4c3c6ccccc6	7.07	NC1(c2ccc(-c3nc4nc(Oc5ccccc5)ccn4c3-c3ccccc3)cc2)CCC1	33	433	0.7878787878787878
M295	W676	NC1(c2ccc(-c3nc4ncccn4c3-c3ccccc3)cc2)CCC1	26	CHEMBL3699708	NC1(CCC1)c2ccc(cc2)c3nc4nc(OC5CCCCC5)ccn4c3c6ccccc6	6.86	NC1(c2ccc(-c3nc4nc(OC5CCCCC5)ccn4c3-c3ccccc3)cc2)CCC1	33	439	0.7878787878787878
M295	W677	NC1(c2ccc(-c3nc4ncccn4c3-c3ccccc3)cc2)CCC1	26	CHEMBL3699740	NC1(CCC1)c2ccc(cc2)c3nc4nc(OCCN5CCCC5=O)ccn4c3c6ccccc6	6.11	NC1(c2ccc(-c3nc4nc(OCCN5CCCC5=O)ccn4c3-c3ccccc3)cc2)CCC1	35	468	0.7428571428571429
M295	W678	NC1(c2ccc(-c3nc4ncccn4c3-c3ccccc3)cc2)CCC1	26	CHEMBL3699672	NC1(CCC1)c2ccc(cc2)c3nc4ncc(cn4c3c5ccccc5)c6ccccc6	6.26	NC1(c2ccc(-c3nc4ncc(-c5ccccc5)cn4c3-c3ccccc3)cc2)CCC1	32	417	0.8125
M295	W679	NC1(c2ccc(-c3nc4ncccn4c3-c3ccccc3)cc2)CCC1	26	CHEMBL3699664	NC1(CCC1)c2ccc(cc2)c3nc4ncccn4c3c5ccccc5	6.25	NC1(c2ccc(-c3nc4ncccn4c3-c3ccccc3)cc2)CCC1	26	340	1.0
M208	W77	CC(C)c1nc2nc(-c3ccc(CN4CC(c5nc[nH]n5)C4)cc3)c(-c3ccccc3)cn2n1	34	CHEMBL3672032	CC(C)c1nc2nc(c3ccc(CN4CC(C4)c5n[nH]c(n5)c6cccc(C)n6)cc3)c(cn2n1)c7ccccc7	7.85	Cc1cccc(-c2nc(C3CN(Cc4ccc(-c5nc6nc(C(C)C)nn6cc5-c5ccccc5)cc4)C3)n[nH]2)n1	41	542	0.8292682926829268
M208	W78	CC(C)c1nc2nc(-c3ccc(CN4CC(c5nc[nH]n5)C4)cc3)c(-c3ccccc3)cn2n1	34	CHEMBL3672030	CC(C)c1nc2nc(c3ccc(CN4CC(C4)c5n[nH]c(n5)c6ccccn6)cc3)c(cn2n1)c7ccccc7	7.46	CC(C)c1nc2nc(-c3ccc(CN4CC(c5n[nH]c(-c6ccccn6)n5)C4)cc3)c(-c3ccccc3)cn2n1	40	528	0.85
M415	W377	Cc1ccc2nc(-c3ccc(C4(N)CCC4)cc3)c(-c3ccccc3)n2c1	27	CHEMBL3703132	COC(=O)\C=C\c1ccc2nc(c3ccc(cc3)C4(N)CCC4)c(c5ccccc5)n2c1	6.69	COC(=O)C=Cc1ccc2nc(-c3ccc(C4(N)CCC4)cc3)c(-c3ccccc3)n2c1	32	424	0.84375
M415	W443	Cc1ccc2nc(-c3ccc(C4(N)CCC4)cc3)c(-c3ccccc3)n2c1	27	CHEMBL3699702	COCCNCc1ccc2nc(c3ccc(cc3)C4(N)CCC4)c(c5ccccc5)n2c1	5.71	COCCNCc1ccc2nc(-c3ccc(C4(N)CCC4)cc3)c(-c3ccccc3)n2c1	32	427	0.84375
M415	W511	Cc1ccc2nc(-c3ccc(C4(N)CCC4)cc3)c(-c3ccccc3)n2c1	27	CHEMBL3703133	NC(=O)\C=C\c1ccc2nc(c3ccc(cc3)C4(N)CCC4)c(c5ccccc5)n2c1	6.87	NC(=O)C=Cc1ccc2nc(-c3ccc(C4(N)CCC4)cc3)c(-c3ccccc3)n2c1	31	409	0.8709677419354839
M415	W148	Cc1ccc2nc(-c3ccc(C4(N)CCC4)cc3)c(-c3ccccc3)n2c1	27	CHEMBL3699763	Cc1cc(c2cccnc2)c3nc(c4ccc(cc4)C5(N)CCC5)c(c6ccccc6)n3c1	6.39	Cc1cc(-c2cccnc2)c2nc(-c3ccc(C4(N)CCC4)cc3)c(-c3ccccc3)n2c1	33	431	0.8181818181818182
M415	W149	Cc1ccc2nc(-c3ccc(C4(N)CCC4)cc3)c(-c3ccccc3)n2c1	27	CHEMBL3699765	Cc1cc(c2ccn[nH]2)c3nc(c4ccc(cc4)C5(N)CCC5)c(c6ccccc6)n3c1	6.13	Cc1cc(-c2ccn[nH]2)c2nc(-c3ccc(C4(N)CCC4)cc3)c(-c3ccccc3)n2c1	32	420	0.84375
M415	W150	Cc1ccc2nc(-c3ccc(C4(N)CCC4)cc3)c(-c3ccccc3)n2c1	27	CHEMBL3699766	Cc1cc(c2cn[nH]c2)c3nc(c4ccc(cc4)C5(N)CCC5)c(c6ccccc6)n3c1	6.69	Cc1cc(-c2cn[nH]c2)c2nc(-c3ccc(C4(N)CCC4)cc3)c(-c3ccccc3)n2c1	32	420	0.84375
M415	W159	Cc1ccc2nc(-c3ccc(C4(N)CCC4)cc3)c(-c3ccccc3)n2c1	27	CHEMBL3699687	Cc1ccc2nc(c3ccc(cc3)C4(N)CCC4)c(c5ccccc5)n2c1	6.64	Cc1ccc2nc(-c3ccc(C4(N)CCC4)cc3)c(-c3ccccc3)n2c1	27	353	1.0
M1279	W459	CSc1ncc2cc(-c3ccccc3)c(-c3ccc(CN4CCC(C=O)CC4)cc3)nc2n1	33	CHEMBL252856	CSc1ncc2cc(c3ccccc3)c(nc2n1)c4ccc(CN5CCC(CC5)C(=O)Nc6ccncc6)cc4	6.52	CSc1ncc2cc(-c3ccccc3)c(-c3ccc(CN4CCC(C(=O)Nc5ccncc5)CC4)cc3)nc2n1	40	547	0.825
M1279	W460	CSc1ncc2cc(-c3ccccc3)c(-c3ccc(CN4CCC(C=O)CC4)cc3)nc2n1	33	CHEMBL252653	CSc1ncc2cc(c3ccccc3)c(nc2n1)c4ccc(CN5CCC(CC5)C(=O)NCCC(=O)N)cc4	5.68	CSc1ncc2cc(-c3ccccc3)c(-c3ccc(CN4CCC(C(=O)NCCC(N)=O)CC4)cc3)nc2n1	39	541	0.8461538461538461
M1575	W613	NC1(c2ccc(-c3cn4c(n3)-c3ccccc3OC4)cc2)CCC1	24	CHEMBL3701729	NC1(CCC1)c2ccc(cc2)c3nc4c5ccccc5OCn4c3c6ccccc6	8.55	NC1(c2ccc(-c3nc4n(c3-c3ccccc3)COc3ccccc3-4)cc2)CCC1	30	393	0.8
M1575	W614	NC1(c2ccc(-c3cn4c(n3)-c3ccccc3OC4)cc2)CCC1	24	CHEMBL3701731	NC1(CCC1)c2ccc(cc2)c3nc4c5ccccc5OCn4c3c6ccncc6	8.19	NC1(c2ccc(-c3nc4n(c3-c3ccncc3)COc3ccccc3-4)cc2)CCC1	30	394	0.8
M1575	W615	NC1(c2ccc(-c3cn4c(n3)-c3ccccc3OC4)cc2)CCC1	24	CHEMBL3701730	NC1(CCC1)c2ccc(cc2)c3nc4c5ccccc5OCn4c3c6ccsc6	8.27	NC1(c2ccc(-c3nc4n(c3-c3ccsc3)COc3ccccc3-4)cc2)CCC1	29	400	0.8275862068965517
M223	W83	NC1(c2ccc(-c3nc4ccc(C=O)cn4c3-c3ccccc3)cc2)CCC1	28	CHEMBL3699729	CC(C)NC(=O)c1ccc2nc(c3ccc(cc3)C4(N)CCC4)c(c5ccccc5)n2c1	6.55	CC(C)NC(=O)c1ccc2nc(-c3ccc(C4(N)CCC4)cc3)c(-c3ccccc3)n2c1	32	425	0.875
M223	W281	NC1(c2ccc(-c3nc4ccc(C=O)cn4c3-c3ccccc3)cc2)CCC1	28	CHEMBL3699738	CCNC(=O)c1ccc2nc(c3ccc(cc3)C4(N)CCC4)c(c5ccccc5)n2c1	6.81	CCNC(=O)c1ccc2nc(-c3ccc(C4(N)CCC4)cc3)c(-c3ccccc3)n2c1	31	411	0.9032258064516129
M223	W287	NC1(c2ccc(-c3nc4ccc(C=O)cn4c3-c3ccccc3)cc2)CCC1	28	CHEMBL3703134	CCOC(=O)c1ccc2nc(c3ccc(cc3)C4(N)CCC4)c(c5ccccc5)n2c1	6.85	CCOC(=O)c1ccc2nc(-c3ccc(C4(N)CCC4)cc3)c(-c3ccccc3)n2c1	31	412	0.9032258064516129
M223	W306	NC1(c2ccc(-c3nc4ccc(C=O)cn4c3-c3ccccc3)cc2)CCC1	28	CHEMBL3699737	CN(C)C(=O)c1ccc2nc(c3ccc(cc3)C4(N)CCC4)c(c5ccccc5)n2c1	5.83	CN(C)C(=O)c1ccc2nc(-c3ccc(C4(N)CCC4)cc3)c(-c3ccccc3)n2c1	31	411	0.9032258064516129
M223	W358	NC1(c2ccc(-c3nc4ccc(C=O)cn4c3-c3ccccc3)cc2)CCC1	28	CHEMBL3699689	CNC(=O)c1ccc2nc(c3ccc(cc3)C4(N)CCC4)c(c5ccccc5)n2c1	6.94	CNC(=O)c1ccc2nc(-c3ccc(C4(N)CCC4)cc3)c(-c3ccccc3)n2c1	30	396	0.9333333333333333
M223	W382	NC1(c2ccc(-c3nc4ccc(C=O)cn4c3-c3ccccc3)cc2)CCC1	28	CHEMBL3699713	COC(=O)c1ccc2nc(c3ccc(cc3)C4(N)CCC4)c(c5ccccc5)n2c1	6.7	COC(=O)c1ccc2nc(-c3ccc(C4(N)CCC4)cc3)c(-c3ccccc3)n2c1	30	397	0.9333333333333333
M223	W441	NC1(c2ccc(-c3nc4ccc(C=O)cn4c3-c3ccccc3)cc2)CCC1	28	CHEMBL3699732	COCCNC(=O)c1ccc2nc(c3ccc(cc3)C4(N)CCC4)c(c5ccccc5)n2c1	6.29	COCCNC(=O)c1ccc2nc(-c3ccc(C4(N)CCC4)cc3)c(-c3ccccc3)n2c1	33	441	0.8484848484848485
M223	W648	NC1(c2ccc(-c3nc4ccc(C=O)cn4c3-c3ccccc3)cc2)CCC1	28	CHEMBL3699733	NC1(CCC1)c2ccc(cc2)c3nc4ccc(cn4c3c5ccccc5)C(=O)NC6CC6	6.53	NC1(c2ccc(-c3nc4ccc(C(=O)NC5CC5)cn4c3-c3ccccc3)cc2)CCC1	32	423	0.875
M223	W649	NC1(c2ccc(-c3nc4ccc(C=O)cn4c3-c3ccccc3)cc2)CCC1	28	CHEMBL3699734	NC1(CCC1)c2ccc(cc2)c3nc4ccc(cn4c3c5ccccc5)C(=O)NCC6CC6	6.62	NC1(c2ccc(-c3nc4ccc(C(=O)NCC5CC5)cn4c3-c3ccccc3)cc2)CCC1	33	437	0.8484848484848485
M223	W650	NC1(c2ccc(-c3nc4ccc(C=O)cn4c3-c3ccccc3)cc2)CCC1	28	CHEMBL3699730	NC1(CCC1)c2ccc(cc2)c3nc4ccc(cn4c3c5ccccc5)C(=O)NCCF	6.84	NC1(c2ccc(-c3nc4ccc(C(=O)NCCF)cn4c3-c3ccccc3)cc2)CCC1	32	429	0.875
M223	W651	NC1(c2ccc(-c3nc4ccc(C=O)cn4c3-c3ccccc3)cc2)CCC1	28	CHEMBL3699731	NC1(CCC1)c2ccc(cc2)c3nc4ccc(cn4c3c5ccccc5)C(=O)NCCO	6.32	NC1(c2ccc(-c3nc4ccc(C(=O)NCCO)cn4c3-c3ccccc3)cc2)CCC1	32	427	0.875
M223	W652	NC1(c2ccc(-c3nc4ccc(C=O)cn4c3-c3ccccc3)cc2)CCC1	28	CHEMBL3699735	NC1(CCC1)c2ccc(cc2)c3nc4ccc(cn4c3c5ccccc5)C(=O)NO	6.93	NC1(c2ccc(-c3nc4ccc(C(=O)NO)cn4c3-c3ccccc3)cc2)CCC1	30	398	0.9333333333333333
M223	W653	NC1(c2ccc(-c3nc4ccc(C=O)cn4c3-c3ccccc3)cc2)CCC1	28	CHEMBL3699727	NC1(CCC1)c2ccc(cc2)c3nc4ccc(cn4c3c5ccccc5)C(=O)O	7.17	NC1(c2ccc(-c3nc4ccc(C(=O)O)cn4c3-c3ccccc3)cc2)CCC1	29	383	0.9655172413793104
M838	W316	c1ccc(-c2nc3cccnc3nc2-c2ccc(CN3CCC(c4nnc[nH]4)CC3)cc2)cc1	34	CHEMBL499554	CN(C)CCN1CCN(CC1)c2ccc3nc(c4ccccc4)c(nc3n2)c5ccc(CN6CCC(CC6)c7nnc([nH]7)c8ccccn8)cc5	7.37	CN(C)CCN1CCN(c2ccc3nc(-c4ccccc4)c(-c4ccc(CN5CCC(c6nnc(-c7ccccn7)[nH]6)CC5)cc4)nc3n2)CC1	51	680	0.6666666666666666
M838	W317	c1ccc(-c2nc3cccnc3nc2-c2ccc(CN3CCC(c4nnc[nH]4)CC3)cc2)cc1	34	CHEMBL506827	CN(C)CCN1CCN(CC1)c2ccc3nc(c4ccccc4)c(nc3n2)c5ccc(CN6CCC(CC6)c7nnc([nH]7)c8ncccn8)cc5	6.94	CN(C)CCN1CCN(c2ccc3nc(-c4ccccc4)c(-c4ccc(CN5CCC(c6nnc(-c7ncccn7)[nH]6)CC5)cc4)nc3n2)CC1	51	681	0.6666666666666666
M838	W337	c1ccc(-c2nc3cccnc3nc2-c2ccc(CN3CCC(c4nnc[nH]4)CC3)cc2)cc1	34	CHEMBL499961	CN1CCN(CC1)c2ccc3nc(c4ccccc4)c(nc3n2)c5ccc(CN6CCC(CC6)c7nnc([nH]7)c8ccc(N)nc8)cc5	6.65	CN1CCN(c2ccc3nc(-c4ccccc4)c(-c4ccc(CN5CCC(c6nnc(-c7ccc(N)nc7)[nH]6)CC5)cc4)nc3n2)CC1	48	638	0.7083333333333334
M838	W338	c1ccc(-c2nc3cccnc3nc2-c2ccc(CN3CCC(c4nnc[nH]4)CC3)cc2)cc1	34	CHEMBL443620	CN1CCN(CC1)c2ccc3nc(c4ccccc4)c(nc3n2)c5ccc(CN6CCC(CC6)c7nnc([nH]7)c8ccccn8)cc5	7.04	CN1CCN(c2ccc3nc(-c4ccccc4)c(-c4ccc(CN5CCC(c6nnc(-c7ccccn7)[nH]6)CC5)cc4)nc3n2)CC1	47	623	0.723404255319149
M838	W339	c1ccc(-c2nc3cccnc3nc2-c2ccc(CN3CCC(c4nnc[nH]4)CC3)cc2)cc1	34	CHEMBL508098	CN1CCN(CC1)c2ccc3nc(c4ccccc4)c(nc3n2)c5ccc(CN6CCC(CC6)c7nnc([nH]7)c8ncccn8)cc5	6.72	CN1CCN(c2ccc3nc(-c4ccccc4)c(-c4ccc(CN5CCC(c6nnc(-c7ncccn7)[nH]6)CC5)cc4)nc3n2)CC1	47	624	0.723404255319149
M838	W727	c1ccc(-c2nc3cccnc3nc2-c2ccc(CN3CCC(c4nnc[nH]4)CC3)cc2)cc1	34	CHEMBL447558	Nc1ccc(cn1)c2nnc([nH]2)C3CCN(Cc4ccc(cc4)c5nc6nc(ccc6nc5c7ccccc7)N8CCN(CCO)CC8)CC3	6.64	Nc1ccc(-c2nnc(C3CCN(Cc4ccc(-c5nc6nc(N7CCN(CCO)CC7)ccc6nc5-c5ccccc5)cc4)CC3)[nH]2)cn1	50	668	0.68
M838	W801	c1ccc(-c2nc3cccnc3nc2-c2ccc(CN3CCC(c4nnc[nH]4)CC3)cc2)cc1	34	CHEMBL449989	OCCN1CCN(CC1)c2ccc3nc(c4ccccc4)c(nc3n2)c5ccc(CN6CCC(CC6)c7nnc([nH]7)c8ccccn8)cc5	7.32	OCCN1CCN(c2ccc3nc(-c4ccccc4)c(-c4ccc(CN5CCC(c6nnc(-c7ccccn7)[nH]6)CC5)cc4)nc3n2)CC1	49	653	0.6938775510204082
M838	W802	c1ccc(-c2nc3cccnc3nc2-c2ccc(CN3CCC(c4nnc[nH]4)CC3)cc2)cc1	34	CHEMBL501612	OCCN1CCN(CC1)c2ccc3nc(c4ccccc4)c(nc3n2)c5ccc(CN6CCC(CC6)c7nnc([nH]7)c8ncccn8)cc5	6.72	OCCN1CCN(c2ccc3nc(-c4ccccc4)c(-c4ccc(CN5CCC(c6nnc(-c7ncccn7)[nH]6)CC5)cc4)nc3n2)CC1	49	654	0.6938775510204082
M786	W299	Clc1ccc(C2(c3ccccc3)CCNCC2)cc1	19	CHEMBL428462	Clc1ccc(cc1)C2(CCNCC2)c3ccc(cc3)c4cn[nH]c4	4.75	Clc1ccc(C2(c3ccc(-c4cn[nH]c4)cc3)CCNCC2)cc1	24	338	0.7916666666666666
M786	W300	Clc1ccc(C2(c3ccccc3)CCNCC2)cc1	19	CHEMBL228133	Clc1ccc(cc1)C2(CCNCC2)c3ccc(cc3)c4ncnc5[nH]cnc45	7.7	Clc1ccc(C2(c3ccc(-c4ncnc5[nH]cnc45)cc3)CCNCC2)cc1	28	390	0.6785714285714286
M1491	W566	NC1(c2ccc(-c3cn4c(n3)-c3c(F)cccc3OC4)cc2)CC(O)(C2CC2)C1	29	CHEMBL3701717	NC1(CC(O)(C1)C2CC2)c3ccc(cc3)c4nc5c6c(F)cccc6OCn5c4c7ccccc7	9.54	NC1(c2ccc(-c3nc4n(c3-c3ccccc3)COc3cccc(F)c3-4)cc2)CC(O)(C2CC2)C1	35	468	0.8285714285714286
M1491	W567	NC1(c2ccc(-c3cn4c(n3)-c3c(F)cccc3OC4)cc2)CC(O)(C2CC2)C1	29	CHEMBL3701721	NC1(CC(O)(C1)C2CC2)c3ccc(cc3)c4nc5c6c(F)cccc6OCn5c4c7ccncc7	9.04	NC1(c2ccc(-c3nc4n(c3-c3ccncc3)COc3cccc(F)c3-4)cc2)CC(O)(C2CC2)C1	35	469	0.8285714285714286
M1491	W568	NC1(c2ccc(-c3cn4c(n3)-c3c(F)cccc3OC4)cc2)CC(O)(C2CC2)C1	29	CHEMBL3701720	NC1(CC(O)(C1)C2CC2)c3ccc(cc3)c4nc5c6c(F)cccc6OCn5c4c7ccsc7	9.15	NC1(c2ccc(-c3nc4n(c3-c3ccsc3)COc3cccc(F)c3-4)cc2)CC(O)(C2CC2)C1	34	474	0.8529411764705882
M715	W273	CCn1c(-c2nonc2N)nc2cncc(C=O)c21	19	CHEMBL523695	CCn1c(nc2cncc(C(=O)N3CC[C@@H](N)C3)c12)c4nonc4N	5.63	CCn1c(-c2nonc2N)nc2cncc(C(=O)N3CCC(N)C3)c21	25	342	0.76
M715	W273	CCn1c(-c2nonc2N)nc2cncc(C=O)c21	19	CHEMBL1956071	CCn1c(nc2cncc(C(=O)N3CC[C@H](N)C3)c12)c4nonc4N	5.71	CCn1c(-c2nonc2N)nc2cncc(C(=O)N3CCC(N)C3)c21	25	342	0.76
M715	W274	CCn1c(-c2nonc2N)nc2cncc(C=O)c21	19	CHEMBL493066	CCn1c(nc2cncc(C(=O)N3CCNCC3)c12)c4nonc4N	5.6	CCn1c(-c2nonc2N)nc2cncc(C(=O)N3CCNCC3)c21	25	342	0.76
M715	W275	CCn1c(-c2nonc2N)nc2cncc(C=O)c21	19	CHEMBL493067	CCn1c(nc2cncc(C(=O)NC3CCCNC3)c12)c4nonc4N	5.0	CCn1c(-c2nonc2N)nc2cncc(C(=O)NC3CCCNC3)c21	26	356	0.7307692307692307
M715	W276	CCn1c(-c2nonc2N)nc2cncc(C=O)c21	19	CHEMBL494662	CCn1c(nc2cncc(C(=O)NC3CCNCC3)c12)c4nonc4N	5.59	CCn1c(-c2nonc2N)nc2cncc(C(=O)NC3CCNCC3)c21	26	356	0.7307692307692307
M715	W277	CCn1c(-c2nonc2N)nc2cncc(C=O)c21	19	CHEMBL506153	CCn1c(nc2cncc(C(=O)NCCNC)c12)c3nonc3N	5.4	CCn1c(-c2nonc2N)nc2cncc(C(=O)NCCNC)c21	24	330	0.7916666666666666
M463	W167	Cc1nc2nc(-c3ccc(CN4CC(c5nc[nH]n5)C4)cc3)c(-c3ccccc3)cn2c1Br	33	CHEMBL3672068	Cc1cccc(n1)c2nc(n[nH]2)C3CN(Cc4ccc(cc4)c5nc6nc(C)c(Br)n6cc5c7ccccc7)C3	8.52	Cc1cccc(-c2nc(C3CN(Cc4ccc(-c5nc6nc(C)c(Br)n6cc5-c5ccccc5)cc4)C3)n[nH]2)n1	40	592	0.825
M463	W206	Cc1nc2nc(-c3ccc(CN4CC(c5nc[nH]n5)C4)cc3)c(-c3ccccc3)cn2c1Br	33	CHEMBL3672027	Cc1nc2nc(c3ccc(CN4CC(C4)c5n[nH]c(n5)c6ccccn6)cc3)c(cn2c1Br)c7ccccc7	8.4	Cc1nc2nc(-c3ccc(CN4CC(c5n[nH]c(-c6ccccn6)n5)C4)cc3)c(-c3ccccc3)cn2c1Br	39	577	0.8461538461538461
M646	W246	O=Cc1ccc2nc(-c3ccc(CN4CCC(n5c(=O)[nH]c6ccccc65)CC4)cc3)c(-c3ccccc3)nc2c1	41	CHEMBL270444	CCN(CC)CCNC(=O)c1ccc2nc(c3ccc(CN4CCC(CC4)N5C(=O)Nc6ccccc56)cc3)c(nc2c1)c7ccccc7	6.45	CCN(CC)CCNC(=O)c1ccc2nc(-c3ccc(CN4CCC(n5c(=O)[nH]c6ccccc65)CC4)cc3)c(-c3ccccc3)nc2c1	49	654	0.8367346938775511
M646	W792	O=Cc1ccc2nc(-c3ccc(CN4CCC(n5c(=O)[nH]c6ccccc65)CC4)cc3)c(-c3ccccc3)nc2c1	41	CHEMBL272292	OC(=O)c1ccc2nc(c3ccc(CN4CCC(CC4)N5C(=O)Nc6ccccc56)cc3)c(nc2c1)c7ccccc7	6.55	O=C(O)c1ccc2nc(-c3ccc(CN4CCC(n5c(=O)[nH]c6ccccc65)CC4)cc3)c(-c3ccccc3)nc2c1	42	556	0.9761904761904762
M1266	W453	CSc1nc2nc(-c3ccc(CN4CCC(c5nc[nH]n5)CC4)cc3)c(-c3ccccc3)cn2n1	35	CHEMBL3672088	CSc1nc2nc(c3ccc(CN4CCC(CC4)c5n[nH]c(n5)c6cccc(C)n6)cc3)c(cn2n1)c7ccccc7	8.4	CSc1nc2nc(-c3ccc(CN4CCC(c5n[nH]c(-c6cccc(C)n6)n5)CC4)cc3)c(-c3ccccc3)cn2n1	42	574	0.8333333333333334
M1266	W454	CSc1nc2nc(-c3ccc(CN4CCC(c5nc[nH]n5)CC4)cc3)c(-c3ccccc3)cn2n1	35	CHEMBL3672085	CSc1nc2nc(c3ccc(CN4CCC(CC4)c5n[nH]c(n5)c6ccccn6)cc3)c(cn2n1)c7ccccc7	7.92	CSc1nc2nc(-c3ccc(CN4CCC(c5n[nH]c(-c6ccccn6)n5)CC4)cc3)c(-c3ccccc3)cn2n1	41	560	0.8536585365853658
M1266	W455	CSc1nc2nc(-c3ccc(CN4CCC(c5nc[nH]n5)CC4)cc3)c(-c3ccccc3)cn2n1	35	CHEMBL3672087	CSc1nc2nc(c3ccc(CN4CCC(CC4)c5n[nH]c(n5)c6cnccn6)cc3)c(cn2n1)c7ccccc7	7.1	CSc1nc2nc(-c3ccc(CN4CCC(c5n[nH]c(-c6cnccn6)n5)CC4)cc3)c(-c3ccccc3)cn2n1	41	561	0.8536585365853658
M1266	W456	CSc1nc2nc(-c3ccc(CN4CCC(c5nc[nH]n5)CC4)cc3)c(-c3ccccc3)cn2n1	35	CHEMBL3672086	CSc1nc2nc(c3ccc(CN4CCC(CC4)c5n[nH]c(n5)c6ncccn6)cc3)c(cn2n1)c7ccccc7	6.65	CSc1nc2nc(-c3ccc(CN4CCC(c5n[nH]c(-c6ncccn6)n5)CC4)cc3)c(-c3ccccc3)cn2n1	41	561	0.8536585365853658
M739	W283	NC1(c2ccc(-c3nc4cc(C=O)ccn4c3-c3ccccc3)cc2)CCC1	28	CHEMBL3703118	CCNC(=O)c1ccn2c(c3ccccc3)c(nc2c1)c4ccc(cc4)C5(N)CCC5	7.34	CCNC(=O)c1ccn2c(-c3ccccc3)c(-c3ccc(C4(N)CCC4)cc3)nc2c1	31	411	0.9032258064516129
M739	W289	NC1(c2ccc(-c3nc4cc(C=O)ccn4c3-c3ccccc3)cc2)CCC1	28	CHEMBL3703112	CCOC(=O)c1ccn2c(c3ccccc3)c(nc2c1)c4ccc(cc4)C5(N)CCC5	7.66	CCOC(=O)c1ccn2c(-c3ccccc3)c(-c3ccc(C4(N)CCC4)cc3)nc2c1	31	412	0.9032258064516129
M739	W360	NC1(c2ccc(-c3nc4cc(C=O)ccn4c3-c3ccccc3)cc2)CCC1	28	CHEMBL3703114	CNC(=O)c1ccn2c(c3ccccc3)c(nc2c1)c4ccc(cc4)C5(N)CCC5	7.28	CNC(=O)c1ccn2c(-c3ccccc3)c(-c3ccc(C4(N)CCC4)cc3)nc2c1	30	396	0.9333333333333333
M739	W385	NC1(c2ccc(-c3nc4cc(C=O)ccn4c3-c3ccccc3)cc2)CCC1	28	CHEMBL3699712	COC(=O)c1ccn2c(c3ccccc3)c(nc2c1)c4ccc(cc4)C5(N)CCC5	7.19	COC(=O)c1ccn2c(-c3ccccc3)c(-c3ccc(C4(N)CCC4)cc3)nc2c1	30	397	0.9333333333333333
M739	W445	NC1(c2ccc(-c3nc4cc(C=O)ccn4c3-c3ccccc3)cc2)CCC1	28	CHEMBL3703145	CON(C)C(=O)c1ccn2c(c3ccccc3)c(nc2c1)c4ccc(cc4)C5(N)CCC5	6.52	CON(C)C(=O)c1ccn2c(-c3ccccc3)c(-c3ccc(C4(N)CCC4)cc3)nc2c1	32	427	0.875
M739	W624	NC1(c2ccc(-c3nc4cc(C=O)ccn4c3-c3ccccc3)cc2)CCC1	28	CHEMBL3699718	NC1(CCC1)c2ccc(cc2)c3nc4cc(ccn4c3c5ccccc5)C(=O)N6CCCC6	6.29	NC1(c2ccc(-c3nc4cc(C(=O)N5CCCC5)ccn4c3-c3ccccc3)cc2)CCC1	33	437	0.8484848484848485
M739	W625	NC1(c2ccc(-c3nc4cc(C=O)ccn4c3-c3ccccc3)cc2)CCC1	28	CHEMBL3703119	NC1(CCC1)c2ccc(cc2)c3nc4cc(ccn4c3c5ccccc5)C(=O)NO	7.32	NC1(c2ccc(-c3nc4cc(C(=O)NO)ccn4c3-c3ccccc3)cc2)CCC1	30	398	0.9333333333333333
M739	W626	NC1(c2ccc(-c3nc4cc(C=O)ccn4c3-c3ccccc3)cc2)CCC1	28	CHEMBL3703113	NC1(CCC1)c2ccc(cc2)c3nc4cc(ccn4c3c5ccccc5)C(=O)O	7.54	NC1(c2ccc(-c3nc4cc(C(=O)O)ccn4c3-c3ccccc3)cc2)CCC1	29	383	0.9655172413793104
M1955	W789	O=c1[nH]c2ccccc2n1C1CCN(Cc2ccc(-c3nc4ccccc4nc3-c3ccccc3)cc2)CC1	39	CHEMBL271091	O=C1Nc2ccccc2N1C3CCN(Cc4ccc(cc4)c5nc6ccc(cc6nc5c7ccccc7)c8nn[nH]n8)CC3	7.19	O=c1[nH]c2ccccc2n1C1CCN(Cc2ccc(-c3nc4ccc(-c5nn[nH]n5)cc4nc3-c3ccccc3)cc2)CC1	44	580	0.8863636363636364
M1955	W786	O=c1[nH]c2ccccc2n1C1CCN(Cc2ccc(-c3nc4ccccc4nc3-c3ccccc3)cc2)CC1	39	CHEMBL408151	O=C1Nc2ccccc2N1C3CCN(Cc4ccc(cc4)c5nc6cc(ccc6nc5c7ccccc7)c8nn[nH]n8)CC3	6.84	O=c1[nH]c2ccccc2n1C1CCN(Cc2ccc(-c3nc4cc(-c5nn[nH]n5)ccc4nc3-c3ccccc3)cc2)CC1	44	580	0.8863636363636364
M817	W310	NC(=O)Nc1ccc2c(c1)C(=Cc1cc(C=O)c[nH]1)C(=O)N2	22	CHEMBL388395	CN(C)C1CCN(C1)C(=O)c2c[nH]c(\C=C\3/C(=O)Nc4ccc(NC(=O)N)cc34)c2	7.51	CN(C)C1CCN(C(=O)c2c[nH]c(C=C3C(=O)Nc4ccc(NC(N)=O)cc43)c2)C1	30	408	0.7333333333333333
M817	W323	NC(=O)Nc1ccc2c(c1)C(=Cc1cc(C=O)c[nH]1)C(=O)N2	22	CHEMBL228700	CN(C)CCNC(=O)c1c[nH]c(\C=C\2/C(=O)Nc3ccc(NC(=O)N)cc23)c1	7.57	CN(C)CCNC(=O)c1c[nH]c(C=C2C(=O)Nc3ccc(NC(N)=O)cc32)c1	28	382	0.7857142857142857
M817	W532	NC(=O)Nc1ccc2c(c1)C(=Cc1cc(C=O)c[nH]1)C(=O)N2	22	CHEMBL228750	NC(=O)Nc1ccc2NC(=O)\C(=C/c3cc(c[nH]3)C(=O)NCCc4ccncc4)\c2c1	7.77	NC(=O)Nc1ccc2c(c1)C(=Cc1cc(C(=O)NCCc3ccncc3)c[nH]1)C(=O)N2	31	416	0.7096774193548387
M817	W533	NC(=O)Nc1ccc2c(c1)C(=Cc1cc(C=O)c[nH]1)C(=O)N2	22	CHEMBL228749	NC(=O)Nc1ccc2NC(=O)\C(=C/c3cc(c[nH]3)C(=O)NCCc4cnc[nH]4)\c2c1	7.85	NC(=O)Nc1ccc2c(c1)C(=Cc1cc(C(=O)NCCc3cnc[nH]3)c[nH]1)C(=O)N2	30	405	0.7333333333333333
M817	W534	NC(=O)Nc1ccc2c(c1)C(=Cc1cc(C=O)c[nH]1)C(=O)N2	22	CHEMBL228701	NC(=O)Nc1ccc2NC(=O)\C(=C/c3cc(c[nH]3)C(=O)NCCN4CCCCC4)\c2c1	7.96	NC(=O)Nc1ccc2c(c1)C(=Cc1cc(C(=O)NCCN3CCCCC3)c[nH]1)C(=O)N2	31	422	0.7096774193548387
M817	W535	NC(=O)Nc1ccc2c(c1)C(=Cc1cc(C=O)c[nH]1)C(=O)N2	22	CHEMBL388184	NC(=O)Nc1ccc2NC(=O)\C(=C/c3cc(c[nH]3)C(=O)NCCN4CCOCC4)\c2c1	7.54	NC(=O)Nc1ccc2c(c1)C(=Cc1cc(C(=O)NCCN3CCOCC3)c[nH]1)C(=O)N2	31	424	0.7096774193548387
M817	W536	NC(=O)Nc1ccc2c(c1)C(=Cc1cc(C=O)c[nH]1)C(=O)N2	22	CHEMBL228648	NC(=O)Nc1ccc2NC(=O)\C(=C/c3cc(c[nH]3)C(=O)O)\c2c1	8.05	NC(=O)Nc1ccc2c(c1)C(=Cc1cc(C(=O)O)c[nH]1)C(=O)N2	23	312	0.9565217391304348
M435	W157	NC1(c2ccc(-c3nn4ccnc4cc3-c3ccccc3)cc2)CCC1	26	CHEMBL3672485	Cc1ccc(cc1)c2cnc3cc(c4ccccc4)c(nn23)c5ccc(cc5)C6(N)CCC6	6.56	Cc1ccc(-c2cnc3cc(-c4ccccc4)c(-c4ccc(C5(N)CCC5)cc4)nn23)cc1	33	431	0.7878787878787878
M435	W291	NC1(c2ccc(-c3nn4ccnc4cc3-c3ccccc3)cc2)CCC1	26	CHEMBL3672498	CCOC(=O)c1cncc(c1)c2cnc3cc(c4ccccc4)c(nn23)c5ccc(cc5)C6(N)CCC6	6.96	CCOC(=O)c1cncc(-c2cnc3cc(-c4ccccc4)c(-c4ccc(C5(N)CCC5)cc4)nn23)c1	37	490	0.7027027027027027
M435	W381	NC1(c2ccc(-c3nn4ccnc4cc3-c3ccccc3)cc2)CCC1	26	CHEMBL3672495	COC(=O)c1ccc(cn1)c2cnc3cc(c4ccccc4)c(nn23)c5ccc(cc5)C6(N)CCC6	6.94	COC(=O)c1ccc(-c2cnc3cc(-c4ccccc4)c(-c4ccc(C5(N)CCC5)cc4)nn23)cn1	36	476	0.7222222222222222
M435	W383	NC1(c2ccc(-c3nn4ccnc4cc3-c3ccccc3)cc2)CCC1	26	CHEMBL3672483	COC(=O)c1cccc(c1)c2cnc3cc(c4ccccc4)c(nn23)c5ccc(cc5)C6(N)CCC6	7.24	COC(=O)c1cccc(-c2cnc3cc(-c4ccccc4)c(-c4ccc(C5(N)CCC5)cc4)nn23)c1	36	475	0.7222222222222222
M435	W430	NC1(c2ccc(-c3nn4ccnc4cc3-c3ccccc3)cc2)CCC1	26	CHEMBL3672499	COc1cncc(c1)c2cnc3cc(c4ccccc4)c(nn23)c5ccc(cc5)C6(N)CCC6	7.34	COc1cncc(-c2cnc3cc(-c4ccccc4)c(-c4ccc(C5(N)CCC5)cc4)nn23)c1	34	448	0.7647058823529411
M435	W446	NC1(c2ccc(-c3nn4ccnc4cc3-c3ccccc3)cc2)CCC1	26	CHEMBL3672481	CS(=O)(=O)c1ccc(cc1)c2cnc3cc(c4ccccc4)c(nn23)c5ccc(cc5)C6(N)CCC6	6.56	CS(=O)(=O)c1ccc(-c2cnc3cc(-c4ccccc4)c(-c4ccc(C5(N)CCC5)cc4)nn23)cc1	36	495	0.7222222222222222
M435	W522	NC1(c2ccc(-c3nn4ccnc4cc3-c3ccccc3)cc2)CCC1	26	CHEMBL3672491	NC(=O)c1ccc(cc1)c2cnc3cc(c4ccccc4)c(nn23)c5ccc(cc5)C6(N)CCC6	6.93	NC(=O)c1ccc(-c2cnc3cc(-c4ccccc4)c(-c4ccc(C5(N)CCC5)cc4)nn23)cc1	35	460	0.7428571428571429
M435	W524	NC1(c2ccc(-c3nn4ccnc4cc3-c3ccccc3)cc2)CCC1	26	CHEMBL3672492	NC(=O)c1cccc(c1)c2cnc3cc(c4ccccc4)c(nn23)c5ccc(cc5)C6(N)CCC6	7.17	NC(=O)c1cccc(-c2cnc3cc(-c4ccccc4)c(-c4ccc(C5(N)CCC5)cc4)nn23)c1	35	460	0.7428571428571429
M435	W684	NC1(c2ccc(-c3nn4ccnc4cc3-c3ccccc3)cc2)CCC1	26	CHEMBL3672482	NC1(CCC1)c2ccc(cc2)c3nn4c(cnc4cc3c5ccccc5)c6ccc(cc6)C#N	6.87	N#Cc1ccc(-c2cnc3cc(-c4ccccc4)c(-c4ccc(C5(N)CCC5)cc4)nn23)cc1	34	442	0.7647058823529411
M435	W685	NC1(c2ccc(-c3nn4ccnc4cc3-c3ccccc3)cc2)CCC1	26	CHEMBL3672488	NC1(CCC1)c2ccc(cc2)c3nn4c(cnc4cc3c5ccccc5)c6ccc(cc6)S(=O)(=O)N	6.82	NC1(c2ccc(-c3nn4c(-c5ccc(S(N)(=O)=O)cc5)cnc4cc3-c3ccccc3)cc2)CCC1	36	496	0.7222222222222222
M435	W686	NC1(c2ccc(-c3nn4ccnc4cc3-c3ccccc3)cc2)CCC1	26	CHEMBL3672487	NC1(CCC1)c2ccc(cc2)c3nn4c(cnc4cc3c5ccccc5)c6ccc(CO)cc6	6.91	NC1(c2ccc(-c3nn4c(-c5ccc(CO)cc5)cnc4cc3-c3ccccc3)cc2)CCC1	34	447	0.7647058823529411
M435	W687	NC1(c2ccc(-c3nn4ccnc4cc3-c3ccccc3)cc2)CCC1	26	CHEMBL3672490	NC1(CCC1)c2ccc(cc2)c3nn4c(cnc4cc3c5ccccc5)c6ccc(F)c(CO)c6	7.04	NC1(c2ccc(-c3nn4c(-c5ccc(F)c(CO)c5)cnc4cc3-c3ccccc3)cc2)CCC1	35	465	0.7428571428571429
M435	W688	NC1(c2ccc(-c3nn4ccnc4cc3-c3ccccc3)cc2)CCC1	26	CHEMBL3672484	NC1(CCC1)c2ccc(cc2)c3nn4c(cnc4cc3c5ccccc5)c6ccc(F)cc6	7.09	NC1(c2ccc(-c3nn4c(-c5ccc(F)cc5)cnc4cc3-c3ccccc3)cc2)CCC1	33	435	0.7878787878787878
M435	W689	NC1(c2ccc(-c3nn4ccnc4cc3-c3ccccc3)cc2)CCC1	26	CHEMBL3672494	NC1(CCC1)c2ccc(cc2)c3nn4c(cnc4cc3c5ccccc5)c6ccc(O)nc6	6.37	NC1(c2ccc(-c3nn4c(-c5ccc(O)nc5)cnc4cc3-c3ccccc3)cc2)CCC1	33	434	0.7878787878787878
M435	W690	NC1(c2ccc(-c3nn4ccnc4cc3-c3ccccc3)cc2)CCC1	26	CHEMBL3672497	NC1(CCC1)c2ccc(cc2)c3nn4c(cnc4cc3c5ccccc5)c6ccc7cn[nH]c7c6	7.66	NC1(c2ccc(-c3nn4c(-c5ccc6cn[nH]c6c5)cnc4cc3-c3ccccc3)cc2)CCC1	35	457	0.7428571428571429
M435	W691	NC1(c2ccc(-c3nn4ccnc4cc3-c3ccccc3)cc2)CCC1	26	CHEMBL3672480	NC1(CCC1)c2ccc(cc2)c3nn4c(cnc4cc3c5ccccc5)c6cccc(c6)C#N	7.09	N#Cc1cccc(-c2cnc3cc(-c4ccccc4)c(-c4ccc(C5(N)CCC5)cc4)nn23)c1	34	442	0.7647058823529411
M435	W692	NC1(c2ccc(-c3nn4ccnc4cc3-c3ccccc3)cc2)CCC1	26	CHEMBL3672486	NC1(CCC1)c2ccc(cc2)c3nn4c(cnc4cc3c5ccccc5)c6cccc(CO)c6	7.43	NC1(c2ccc(-c3nn4c(-c5cccc(CO)c5)cnc4cc3-c3ccccc3)cc2)CCC1	34	447	0.7647058823529411
M435	W693	NC1(c2ccc(-c3nn4ccnc4cc3-c3ccccc3)cc2)CCC1	26	CHEMBL3672496	NC1(CCC1)c2ccc(cc2)c3nn4c(cnc4cc3c5ccccc5)c6ccn[nH]6	7.16	NC1(c2ccc(-c3nn4c(-c5ccn[nH]5)cnc4cc3-c3ccccc3)cc2)CCC1	31	406	0.8387096774193549
M435	W694	NC1(c2ccc(-c3nn4ccnc4cc3-c3ccccc3)cc2)CCC1	26	CHEMBL3672493	NC1(CCC1)c2ccc(cc2)c3nn4c(cnc4cc3c5ccccc5)c6cn[nH]c6	7.17	NC1(c2ccc(-c3nn4c(-c5cn[nH]c5)cnc4cc3-c3ccccc3)cc2)CCC1	31	406	0.8387096774193549
M435	W695	NC1(c2ccc(-c3nn4ccnc4cc3-c3ccccc3)cc2)CCC1	26	CHEMBL2035019	NC1(CCC1)c2ccc(cc2)c3nn4ccnc4cc3c5ccccc5	5.84	NC1(c2ccc(-c3nn4ccnc4cc3-c3ccccc3)cc2)CCC1	26	340	1.0
M255	W94	Cc1nc2nc(-c3ccc(CN4CC(c5n[nH]c(-c6ccccn6)n5)C4)cc3)c(-c3ccccc3)cn2n1	38	CHEMBL3672049	CC(C)Nc1c(c2ccccc2)c(nc3nc(C)nn13)c4ccc(CN5CC(C5)c6n[nH]c(n6)c7ccccn7)cc4	7.7	Cc1nc2nc(-c3ccc(CN4CC(c5n[nH]c(-c6ccccn6)n5)C4)cc3)c(-c3ccccc3)c(NC(C)C)n2n1	42	557	0.9047619047619048
M255	W205	Cc1nc2nc(-c3ccc(CN4CC(c5n[nH]c(-c6ccccn6)n5)C4)cc3)c(-c3ccccc3)cn2n1	38	CHEMBL3672047	Cc1nc2nc(c3ccc(CN4CC(C4)c5n[nH]c(n5)c6ccccn6)cc3)c(c(NC7CCC7)n2n1)c8ccccc8	6.43	Cc1nc2nc(-c3ccc(CN4CC(c5n[nH]c(-c6ccccn6)n5)C4)cc3)c(-c3ccccc3)c(NC3CCC3)n2n1	43	569	0.8837209302325582
M541	W203	Nc1ncnc2nc(-c3ccc(CN4CCCCC4)cc3)c(-c3ccccc3)cc12	30	CHEMBL402579	Cc1nc2ccccc2n1C3CCN(Cc4ccc(cc4)c5nc6ncnc(N)c6cc5c7ccccc7)CC3	6.55	Cc1nc2ccccc2n1C1CCN(Cc2ccc(-c3nc4ncnc(N)c4cc3-c3ccccc3)cc2)CC1	40	526	0.75
M541	W751	Nc1ncnc2nc(-c3ccc(CN4CCCCC4)cc3)c(-c3ccccc3)cc12	30	CHEMBL253458	Nc1ncnc2c1cnn2C3CCN(Cc4ccc(cc4)c5nc6ncnc(N)c6cc5c7ccccc7)CC3	7.0	Nc1ncnc2nc(-c3ccc(CN4CCC(n5ncc6c(N)ncnc65)CC4)cc3)c(-c3ccccc3)cc12	40	529	0.75
M541	W754	Nc1ncnc2nc(-c3ccc(CN4CCCCC4)cc3)c(-c3ccccc3)cc12	30	CHEMBL402199	Nc1ncnc2nc(c3ccc(CN4CCC(CC4)N5C(=O)Nc6ccccc56)cc3)c(cc12)c7ccccc7	6.59	Nc1ncnc2nc(-c3ccc(CN4CCC(n5c(=O)[nH]c6ccccc65)CC4)cc3)c(-c3ccccc3)cc12	40	528	0.75
M541	W755	Nc1ncnc2nc(-c3ccc(CN4CCCCC4)cc3)c(-c3ccccc3)cc12	30	CHEMBL255360	Nc1ncnc2nc(c3ccc(CN4CCC(CC4)n5cnc6c(N)ncnc56)cc3)c(cc12)c7ccccc7	6.16	Nc1ncnc2nc(-c3ccc(CN4CCC(n5cnc6c(N)ncnc65)CC4)cc3)c(-c3ccccc3)cc12	40	529	0.75
M1139	W402	COc1cccn2c(-c3ccccc3)c(-c3ccc(C4(N)CCC4)cc3)nc12	28	CHEMBL3703169	COc1cc(cn2c(c3ccccc3)c(nc12)c4ccc(cc4)C5(N)CCC5)c6cn[nH]c6	7.52	COc1cc(-c2cn[nH]c2)cn2c(-c3ccccc3)c(-c3ccc(C4(N)CCC4)cc3)nc12	33	436	0.8484848484848485
M1139	W403	COc1cccn2c(-c3ccccc3)c(-c3ccc(C4(N)CCC4)cc3)nc12	28	CHEMBL3703139	COc1cc(cn2c(c3ccccc3)c(nc12)c4ccc(cc4)C5(N)CCC5)c6cnc[nH]6	7.31	COc1cc(-c2cnc[nH]2)cn2c(-c3ccccc3)c(-c3ccc(C4(N)CCC4)cc3)nc12	33	436	0.8484848484848485
M1139	W404	COc1cccn2c(-c3ccccc3)c(-c3ccc(C4(N)CCC4)cc3)nc12	28	CHEMBL3703140	COc1cc(cn2c(c3ccccc3)c(nc12)c4ccc(cc4)C5(N)CCC5)c6ncc[nH]6	7.29	COc1cc(-c2ncc[nH]2)cn2c(-c3ccccc3)c(-c3ccc(C4(N)CCC4)cc3)nc12	33	436	0.8484848484848485
M1139	W424	COc1cccn2c(-c3ccccc3)c(-c3ccc(C4(N)CCC4)cc3)nc12	28	CHEMBL3699691	COc1cccn2c(c3ccccc3)c(nc12)c4ccc(cc4)C5(N)CCC5	6.91	COc1cccn2c(-c3ccccc3)c(-c3ccc(C4(N)CCC4)cc3)nc12	28	369	1.0
M1164	W412	O=c1[nH]ccc2nc(-c3ccc(CN4CCC(c5nnc[nH]5)CC4)cc3)c(-c3ccccc3)cc12	35	CHEMBL446966	COc1ccc(cn1)c2nnc([nH]2)C3CCN(Cc4ccc(cc4)c5nc6C=CNC(=O)c6cc5c7ccccc7)CC3	7.8	COc1ccc(-c2nnc(C3CCN(Cc4ccc(-c5nc6cc[nH]c(=O)c6cc5-c5ccccc5)cc4)CC3)[nH]2)cn1	43	570	0.813953488372093
M1164	W726	O=c1[nH]ccc2nc(-c3ccc(CN4CCC(c5nnc[nH]5)CC4)cc3)c(-c3ccccc3)cc12	35	CHEMBL502393	Nc1ccc(cn1)c2nnc([nH]2)C3CCN(Cc4ccc(cc4)c5nc6C=CNC(=O)c6cc5c7ccccc7)CC3	7.48	Nc1ccc(-c2nnc(C3CCN(Cc4ccc(-c5nc6cc[nH]c(=O)c6cc5-c5ccccc5)cc4)CC3)[nH]2)cn1	42	555	0.8333333333333334
M1164	W782	O=c1[nH]ccc2nc(-c3ccc(CN4CCC(c5nnc[nH]5)CC4)cc3)c(-c3ccccc3)cc12	35	CHEMBL488428	O=C1NC=C(C=C1)c2nnc([nH]2)C3CCN(Cc4ccc(cc4)c5nc6C=CNC(=O)c6cc5c7ccccc7)CC3	8.1	O=c1ccc(-c2nnc(C3CCN(Cc4ccc(-c5nc6cc[nH]c(=O)c6cc5-c5ccccc5)cc4)CC3)[nH]2)c[nH]1	42	556	0.8333333333333334
M1164	W783	O=c1[nH]ccc2nc(-c3ccc(CN4CCC(c5nnc[nH]5)CC4)cc3)c(-c3ccccc3)cc12	35	CHEMBL444136	O=C1NC=Cc2nc(c3ccc(CN4CCC(CC4)c5nnc([nH]5)c6cnccn6)cc3)c(cc12)c7ccccc7	7.68	O=c1[nH]ccc2nc(-c3ccc(CN4CCC(c5nnc(-c6cnccn6)[nH]5)CC4)cc3)c(-c3ccccc3)cc12	41	541	0.8536585365853658
M1164	W784	O=c1[nH]ccc2nc(-c3ccc(CN4CCC(c5nnc[nH]5)CC4)cc3)c(-c3ccccc3)cc12	35	CHEMBL447114	O=C1NC=Cc2nc(c3ccc(CN4CCC(CC4)c5nnc([nH]5)c6ncccn6)cc3)c(cc12)c7ccccc7	7.36	O=c1[nH]ccc2nc(-c3ccc(CN4CCC(c5nnc(-c6ncccn6)[nH]5)CC4)cc3)c(-c3ccccc3)cc12	41	541	0.8536585365853658
M146	W531	N=c1ccc2nc(-c3ccc(C4(N)CCC4)cc3)c(-c3ccccc3)cc2[nH]1	28	CHEMBL3679634	NC(=O)N1C(=N)C=Cc2nc(c3ccc(cc3)C4(CCC4)NC(=O)Cc5cccnc5)c(cc12)c6ccccc6	6.7	N=c1ccc2nc(-c3ccc(C4(NC(=O)Cc5cccnc5)CCC4)cc3)c(-c3ccccc3)cc2n1C(N)=O	40	529	0.7
M146	W59	N=c1ccc2nc(-c3ccc(C4(N)CCC4)cc3)c(-c3ccccc3)cc2[nH]1	28	CHEMBL3679630	CC(=N)N1C(=N)C=Cc2nc(c3ccc(cc3)C4(N)CCC4)c(cc12)c5ccccc5	7.3	CC(=N)n1c(=N)ccc2nc(-c3ccc(C4(N)CCC4)cc3)c(-c3ccccc3)cc21	31	408	0.9032258064516129
M146	W510	N=c1ccc2nc(-c3ccc(C4(N)CCC4)cc3)c(-c3ccccc3)cc2[nH]1	28	CHEMBL3679629	NC(=N)N1C(=N)C=Cc2nc(c3ccc(cc3)C4(N)CCC4)c(cc12)c5ccccc5	7.62	N=C(N)n1c(=N)ccc2nc(-c3ccc(C4(N)CCC4)cc3)c(-c3ccccc3)cc21	31	409	0.9032258064516129
M146	W610	N=c1ccc2nc(-c3ccc(C4(N)CCC4)cc3)c(-c3ccccc3)cc2[nH]1	28	CHEMBL3679633	NC1(CCC1)c2ccc(cc2)c3nc4C=CC(=N)N(C(=N)c5ccccc5)c4cc3c6ccccc6	7.5	N=C(c1ccccc1)n1c(=N)ccc2nc(-c3ccc(C4(N)CCC4)cc3)c(-c3ccccc3)cc21	36	470	0.7777777777777778
M390	W140	Cc1cc2nc(-c3ccc(C4(N)CCC4)cc3)c(-c3ccccc3)n2cc1Cl	28	CHEMBL3699760	Cc1c(Cl)cn2c(c3ccccc3)c(nc2c1c4ccc(F)cc4)c5ccc(cc5)C6(N)CCC6	6.29	Cc1c(Cl)cn2c(-c3ccccc3)c(-c3ccc(C4(N)CCC4)cc3)nc2c1-c1ccc(F)cc1	35	482	0.8
M390	W141	Cc1cc2nc(-c3ccc(C4(N)CCC4)cc3)c(-c3ccccc3)n2cc1Cl	28	CHEMBL3699761	Cc1c(Cl)cn2c(c3ccccc3)c(nc2c1c4ccn[nH]4)c5ccc(cc5)C6(N)CCC6	6.41	Cc1c(Cl)cn2c(-c3ccccc3)c(-c3ccc(C4(N)CCC4)cc3)nc2c1-c1ccn[nH]1	33	454	0.8484848484848485
M911	W335	c1ccc(-c2cc3ccncc3nc2-c2ccc(CN3CCC(c4nnc(-c5ccccn5)[nH]4)CC3)cc2)cc1	40	CHEMBL448196	CN1CCN(CC1)c2cc3cc(c4ccccc4)c(nc3cn2)c5ccc(CN6CCC(CC6)c7nnc([nH]7)c8ccccn8)cc5	7.23	CN1CCN(c2cc3cc(-c4ccccc4)c(-c4ccc(CN5CCC(c6nnc(-c7ccccn7)[nH]6)CC5)cc4)nc3cn2)CC1	47	622	0.851063829787234
M911	W345	c1ccc(-c2cc3ccncc3nc2-c2ccc(CN3CCC(c4nnc(-c5ccccn5)[nH]4)CC3)cc2)cc1	40	CHEMBL443633	CN1CCN(CC1)c2nccc3cc(c4ccccc4)c(nc23)c5ccc(CN6CCC(CC6)c7nnc([nH]7)c8ccccn8)cc5	5.45	CN1CCN(c2nccc3cc(-c4ccccc4)c(-c4ccc(CN5CCC(c6nnc(-c7ccccn7)[nH]6)CC5)cc4)nc23)CC1	47	622	0.851063829787234
M8	W2	c1nc(C2CN(Cc3ccc(-c4ccn5nc(C6CC6)nc5n4)cc3)C2)n[nH]1	28	CHEMBL3639709	C(N1CC(C1)c2n[nH]c(n2)c3ccccn3)c4ccc(cc4)c5nc6nc(nn6cc5c7ccccc7)C8CC8	8.3	c1ccc(-c2cn3nc(C4CC4)nc3nc2-c2ccc(CN3CC(c4n[nH]c(-c5ccccn5)n4)C3)cc2)cc1	40	526	0.7
M8	W171	c1nc(C2CN(Cc3ccc(-c4ccn5nc(C6CC6)nc5n4)cc3)C2)n[nH]1	28	CHEMBL3672039	Cc1cccc(n1)c2nc(n[nH]2)C3CN(Cc4ccc(cc4)c5nc6nc(nn6cc5c7ccc(F)cc7)C8CC8)C3	7.57	Cc1cccc(-c2nc(C3CN(Cc4ccc(-c5nc6nc(C7CC7)nn6cc5-c5ccc(F)cc5)cc4)C3)n[nH]2)n1	42	558	0.6666666666666666
M8	W172	c1nc(C2CN(Cc3ccc(-c4ccn5nc(C6CC6)nc5n4)cc3)C2)n[nH]1	28	CHEMBL3672041	Cc1cccc(n1)c2nc(n[nH]2)C3CN(Cc4ccc(cc4)c5nc6nc(nn6cc5c7ccccc7)C8CC8)C3	8.0	Cc1cccc(-c2nc(C3CN(Cc4ccc(-c5nc6nc(C7CC7)nn6cc5-c5ccccc5)cc4)C3)n[nH]2)n1	41	540	0.6829268292682927
M402	W143	Cc1cccn2c(-c3ccccc3)c(-c3ccc(C4(N)CCC4)cc3)nc12	27	CHEMBL3699778	Cc1cc([nH]n1)c2cc(C)c3nc(c4ccc(cc4)C5(N)CCC5)c(c6ccccc6)n3c2	6.32	Cc1cc(-c2cc(C)c3nc(-c4ccc(C5(N)CCC5)cc4)c(-c4ccccc4)n3c2)[nH]n1	33	434	0.8181818181818182
M402	W153	Cc1cccn2c(-c3ccccc3)c(-c3ccc(C4(N)CCC4)cc3)nc12	27	CHEMBL3699777	Cc1cc(cn2c(c3ccccc3)c(nc12)c4ccc(cc4)C5(N)CCC5)c6cccnc6	6.89	Cc1cc(-c2cccnc2)cn2c(-c3ccccc3)c(-c3ccc(C4(N)CCC4)cc3)nc12	33	431	0.8181818181818182
M402	W154	Cc1cccn2c(-c3ccccc3)c(-c3ccc(C4(N)CCC4)cc3)nc12	27	CHEMBL3699776	Cc1cc(cn2c(c3ccccc3)c(nc12)c4ccc(cc4)C5(N)CCC5)c6ccn[nH]6	6.72	Cc1cc(-c2ccn[nH]2)cn2c(-c3ccccc3)c(-c3ccc(C4(N)CCC4)cc3)nc12	32	420	0.84375
M402	W155	Cc1cccn2c(-c3ccccc3)c(-c3ccc(C4(N)CCC4)cc3)nc12	27	CHEMBL3699775	Cc1cc(cn2c(c3ccccc3)c(nc12)c4ccc(cc4)C5(N)CCC5)c6cn[nH]c6	7.0	Cc1cc(-c2cn[nH]c2)cn2c(-c3ccccc3)c(-c3ccc(C4(N)CCC4)cc3)nc12	32	420	0.84375
M402	W176	Cc1cccn2c(-c3ccccc3)c(-c3ccc(C4(N)CCC4)cc3)nc12	27	CHEMBL3699685	Cc1cccn2c(c3ccccc3)c(nc12)c4ccc(cc4)C5(N)CCC5	6.56	Cc1cccn2c(-c3ccccc3)c(-c3ccc(C4(N)CCC4)cc3)nc12	27	353	1.0
M339	W119	CC1(O)CC(N)(c2ccc(-c3nc4n(c3-c3ccccc3)COc3cc(C=O)ccc3-4)cc2)C1	34	CHEMBL3701772	CC1(O)CC(N)(C1)c2ccc(cc2)c3nc4c5ccc(cc5OCn4c3c6ccccc6)C(=O)NCCO	9.15	CC1(O)CC(N)(c2ccc(-c3nc4n(c3-c3ccccc3)COc3cc(C(=O)NCCO)ccc3-4)cc2)C1	38	511	0.8947368421052632
M339	W297	CC1(O)CC(N)(c2ccc(-c3nc4n(c3-c3ccccc3)COc3cc(C=O)ccc3-4)cc2)C1	34	CHEMBL3701773	CCONC(=O)c1ccc2c(OCn3c2nc(c4ccc(cc4)C5(N)CC(C)(O)C5)c3c6ccccc6)c1	9.28	CCONC(=O)c1ccc2c(c1)OCn1c-2nc(-c2ccc(C3(N)CC(C)(O)C3)cc2)c1-c1ccccc1	38	511	0.8947368421052632
M339	W305	CC1(O)CC(N)(c2ccc(-c3nc4n(c3-c3ccccc3)COc3cc(C=O)ccc3-4)cc2)C1	34	CHEMBL3701771	CN(C)C(=O)c1ccc2c(OCn3c2nc(c4ccc(cc4)C5(N)CC(C)(O)C5)c3c6ccccc6)c1	8.46	CN(C)C(=O)c1ccc2c(c1)OCn1c-2nc(-c2ccc(C3(N)CC(C)(O)C3)cc2)c1-c1ccccc1	37	495	0.918918918918919
M339	W357	CC1(O)CC(N)(c2ccc(-c3nc4n(c3-c3ccccc3)COc3cc(C=O)ccc3-4)cc2)C1	34	CHEMBL3701770	CNC(=O)c1ccc2c(OCn3c2nc(c4ccc(cc4)C5(N)CC(C)(O)C5)c3c6ccccc6)c1	9.31	CNC(=O)c1ccc2c(c1)OCn1c-2nc(-c2ccc(C3(N)CC(C)(O)C3)cc2)c1-c1ccccc1	36	481	0.9444444444444444
M321	W112	CC1(O)CC(N)(c2ccc(-c3nc4n(c3-c3ccccc3)COc3ccc(C=O)cc3-4)cc2)C1	34	CHEMBL3701774	CC1(O)CC(N)(C1)c2ccc(cc2)c3nc4c5cc(ccc5OCn4c3c6ccccc6)C(=O)NCCO	9.24	CC1(O)CC(N)(c2ccc(-c3nc4n(c3-c3ccccc3)COc3ccc(C(=O)NCCO)cc3-4)cc2)C1	38	511	0.8947368421052632
M321	W282	CC1(O)CC(N)(c2ccc(-c3nc4n(c3-c3ccccc3)COc3ccc(C=O)cc3-4)cc2)C1	34	CHEMBL3701769	CCNC(=O)c1ccc2OCn3c(nc(c4ccc(cc4)C5(N)CC(C)(O)C5)c3c6ccccc6)c2c1	9.51	CCNC(=O)c1ccc2c(c1)-c1nc(-c3ccc(C4(N)CC(C)(O)C4)cc3)c(-c3ccccc3)n1CO2	37	495	0.918918918918919
M321	W298	CC1(O)CC(N)(c2ccc(-c3nc4n(c3-c3ccccc3)COc3ccc(C=O)cc3-4)cc2)C1	34	CHEMBL3701775	CCONC(=O)c1ccc2OCn3c(nc(c4ccc(cc4)C5(N)CC(C)(O)C5)c3c6ccccc6)c2c1	9.4	CCONC(=O)c1ccc2c(c1)-c1nc(-c3ccc(C4(N)CC(C)(O)C4)cc3)c(-c3ccccc3)n1CO2	38	511	0.8947368421052632
M321	W307	CC1(O)CC(N)(c2ccc(-c3nc4n(c3-c3ccccc3)COc3ccc(C=O)cc3-4)cc2)C1	34	CHEMBL3701768	CN(C)C(=O)c1ccc2OCn3c(nc(c4ccc(cc4)C5(N)CC(C)(O)C5)c3c6ccccc6)c2c1	8.89	CN(C)C(=O)c1ccc2c(c1)-c1nc(-c3ccc(C4(N)CC(C)(O)C4)cc3)c(-c3ccccc3)n1CO2	37	495	0.918918918918919
M321	W359	CC1(O)CC(N)(c2ccc(-c3nc4n(c3-c3ccccc3)COc3ccc(C=O)cc3-4)cc2)C1	34	CHEMBL3701766	CNC(=O)c1ccc2OCn3c(nc(c4ccc(cc4)C5(N)CC(C)(O)C5)c3c6ccccc6)c2c1	9.55	CNC(=O)c1ccc2c(c1)-c1nc(-c3ccc(C4(N)CC(C)(O)C4)cc3)c(-c3ccccc3)n1CO2	36	481	0.9444444444444444
M522	W196	Cc1nc2cc(-c3ccccc3)c(-c3ccc(C4(N)CCC4)cc3)nn2c1C	28	CHEMBL3672511	Cc1nc2cc(c3ccccc3)c(nn2c1\C=C\C(=O)N)c4ccc(cc4)C5(N)CCC5	4.7	Cc1nc2cc(-c3ccccc3)c(-c3ccc(C4(N)CCC4)cc3)nn2c1C=CC(N)=O	32	424	0.875
M522	W376	Cc1nc2cc(-c3ccccc3)c(-c3ccc(C4(N)CCC4)cc3)nn2c1C	28	CHEMBL3672512	COC(=O)\C=C\c1c(C)nc2cc(c3ccccc3)c(nn12)c4ccc(cc4)C5(N)CCC5	5.0	COC(=O)C=Cc1c(C)nc2cc(-c3ccccc3)c(-c3ccc(C4(N)CCC4)cc3)nn12	33	439	0.8484848484848485
M586	W347	Cc1nnc2c3cc(-c4ccccc4)c(-c4ccc(CN5CCC(c6n[nH]c(-c7ccccn7)n6)CC5)cc4)nc3ccn12	44	CHEMBL446779	CN1CCN(Cc2nnc3c4cc(c5ccccc5)c(nc4ccn23)c6ccc(CN7CCC(CC7)c8n[nH]c(n8)c9ccccn9)cc6)CC1	7.26	CN1CCN(Cc2nnc3c4cc(-c5ccccc5)c(-c5ccc(CN6CCC(c7n[nH]c(-c8ccccn8)n7)CC6)cc5)nc4ccn23)CC1	51	676	0.8627450980392157
M586	W807	Cc1nnc2c3cc(-c4ccccc4)c(-c4ccc(CN5CCC(c6n[nH]c(-c7ccccn7)n6)CC5)cc4)nc3ccn12	44	CHEMBL442919	OCCNCc1nnc2c3cc(c4ccccc4)c(nc3ccn12)c5ccc(CN6CCC(CC6)c7n[nH]c(n7)c8ccccn8)cc5	7.11	OCCNCc1nnc2c3cc(-c4ccccc4)c(-c4ccc(CN5CCC(c6n[nH]c(-c7ccccn7)n6)CC5)cc4)nc3ccn12	48	637	0.9166666666666666
M586	W220	Cc1nnc2c3cc(-c4ccccc4)c(-c4ccc(CN5CCC(c6n[nH]c(-c7ccccn7)n6)CC5)cc4)nc3ccn12	44	CHEMBL445464	Cc1nnc2c3cc(c4ccccc4)c(nc3ccn12)c5ccc(CN6CCC(CC6)c7n[nH]c(n7)c8ccccn8)cc5	7.84	Cc1nnc2c3cc(-c4ccccc4)c(-c4ccc(CN5CCC(c6n[nH]c(-c7ccccn7)n6)CC5)cc4)nc3ccn12	44	578	1.0
M127	W46	CC(=C1C(=O)Nc2ccc(NC(N)=O)cc21)c1cc(CN)c[nH]1	23	CHEMBL388739	C\C(=C/1\C(=O)Nc2ccc(NC(=O)N)cc12)\c3cc(CNC(=O)c4cccnc4)c[nH]3	8.0	CC(=C1C(=O)Nc2ccc(NC(N)=O)cc21)c1cc(CNC(=O)c2cccnc2)c[nH]1	31	416	0.7419354838709677
M127	W47	CC(=C1C(=O)Nc2ccc(NC(N)=O)cc21)c1cc(CN)c[nH]1	23	CHEMBL228756	C\C(=C/1\C(=O)Nc2ccc(NC(=O)N)cc12)\c3cc(CNC(=O)c4ccncc4)c[nH]3	8.3	CC(=C1C(=O)Nc2ccc(NC(N)=O)cc21)c1cc(CNC(=O)c2ccncc2)c[nH]1	31	416	0.7419354838709677
M127	W48	CC(=C1C(=O)Nc2ccc(NC(N)=O)cc21)c1cc(CN)c[nH]1	23	CHEMBL228757	C\C(=C/1\C(=O)Nc2ccc(NC(=O)N)cc12)\c3cc(CNC(=O)C4CCNCC4)c[nH]3	8.22	CC(=C1C(=O)Nc2ccc(NC(N)=O)cc21)c1cc(CNC(=O)C2CCNCC2)c[nH]1	31	422	0.7419354838709677
M127	W49	CC(=C1C(=O)Nc2ccc(NC(N)=O)cc21)c1cc(CN)c[nH]1	23	CHEMBL228811	C\C(=C/1\C(=O)Nc2ccc(NC(=O)N)cc12)\c3cc(CNC(=O)C4CNCCN4)c[nH]3	8.3	CC(=C1C(=O)Nc2ccc(NC(N)=O)cc21)c1cc(CNC(=O)C2CNCCN2)c[nH]1	31	423	0.7419354838709677
M127	W50	CC(=C1C(=O)Nc2ccc(NC(N)=O)cc21)c1cc(CN)c[nH]1	23	CHEMBL228867	C\C(=C/1\C(=O)Nc2ccc(NC(=O)N)cc12)\c3cc(CNC(=O)CCN4CCCCC4)c[nH]3	8.52	CC(=C1C(=O)Nc2ccc(NC(N)=O)cc21)c1cc(CNC(=O)CCN2CCCCC2)c[nH]1	33	451	0.696969696969697
M127	W51	CC(=C1C(=O)Nc2ccc(NC(N)=O)cc21)c1cc(CN)c[nH]1	23	CHEMBL228812	C\C(=C/1\C(=O)Nc2ccc(NC(=O)N)cc12)\c3cc(CNC(=O)CN)c[nH]3	8.3	CC(=C1C(=O)Nc2ccc(NC(N)=O)cc21)c1cc(CNC(=O)CN)c[nH]1	27	368	0.8518518518518519
M127	W52	CC(=C1C(=O)Nc2ccc(NC(N)=O)cc21)c1cc(CN)c[nH]1	23	CHEMBL388966	C\C(=C/1\C(=O)Nc2ccc(NC(=O)N)cc12)\c3cc(CNC(=O)CO)c[nH]3	8.0	CC(=C1C(=O)Nc2ccc(NC(N)=O)cc21)c1cc(CNC(=O)CO)c[nH]1	27	369	0.8518518518518519
M127	W70	CC(=C1C(=O)Nc2ccc(NC(N)=O)cc21)c1cc(CN)c[nH]1	23	CHEMBL228755	CC(=O)NCc1c[nH]c(c1)\C(=C\2/C(=O)Nc3ccc(NC(=O)N)cc23)\C	8.1	CC(=O)NCc1c[nH]c(C(C)=C2C(=O)Nc3ccc(NC(N)=O)cc32)c1	26	353	0.8846153846153846
M127	W334	CC(=C1C(=O)Nc2ccc(NC(N)=O)cc21)c1cc(CN)c[nH]1	23	CHEMBL228810	CN1CCC(CC1)C(=O)NCc2c[nH]c(c2)\C(=C\3/C(=O)Nc4ccc(NC(=O)N)cc34)\C	8.4	CC(=C1C(=O)Nc2ccc(NC(N)=O)cc21)c1cc(CNC(=O)C2CCN(C)CC2)c[nH]1	32	437	0.71875
M127	W45	CC(=C1C(=O)Nc2ccc(NC(N)=O)cc21)c1cc(CN)c[nH]1	23	CHEMBL228705	C\C(=C/1\C(=O)Nc2ccc(NC(=O)N)cc12)\c3cc(CN)c[nH]3	8.0	CC(=C1C(=O)Nc2ccc(NC(N)=O)cc21)c1cc(CN)c[nH]1	23	311	1.0
M450	W163	Fc1ccc(-c2cn3nc(C4CC4)nc3nc2-c2ccc(CN3CCC(c4nc[nH]n4)CC3)cc2)cc1	37	CHEMBL3672057	Cc1cccc(n1)c2nc(n[nH]2)C3CCN(Cc4ccc(cc4)c5nc6nc(nn6cc5c7ccc(F)cc7)C8CC8)CC3	7.34	Cc1cccc(-c2nc(C3CCN(Cc4ccc(-c5nc6nc(C7CC7)nn6cc5-c5ccc(F)cc5)cc4)CC3)n[nH]2)n1	44	586	0.8409090909090909
M450	W484	Fc1ccc(-c2cn3nc(C4CC4)nc3nc2-c2ccc(CN3CCC(c4nc[nH]n4)CC3)cc2)cc1	37	CHEMBL3672059	Fc1ccc(cc1)c2cn3nc(nc3nc2c4ccc(CN5CCC(CC5)c6n[nH]c(n6)c7cc(Cl)ccn7)cc4)C8CC8	6.78	Fc1ccc(-c2cn3nc(C4CC4)nc3nc2-c2ccc(CN3CCC(c4n[nH]c(-c5cc(Cl)ccn5)n4)CC3)cc2)cc1	44	606	0.8409090909090909
M450	W485	Fc1ccc(-c2cn3nc(C4CC4)nc3nc2-c2ccc(CN3CCC(c4nc[nH]n4)CC3)cc2)cc1	37	CHEMBL3672058	Fc1ccc(cc1)c2cn3nc(nc3nc2c4ccc(CN5CCC(CC5)c6n[nH]c(n6)c7ccccn7)cc4)C8CC8	7.16	Fc1ccc(-c2cn3nc(C4CC4)nc3nc2-c2ccc(CN3CCC(c4n[nH]c(-c5ccccn5)n4)CC3)cc2)cc1	43	572	0.8604651162790697
M1002	W364	CNc1c(-c2ccccc2)c(-c2ccc(CN3CC(c4nc[nH]n4)C3)cc2)nc2nc(C)cn12	34	CHEMBL3672072	CNc1c(c2ccccc2)c(nc3nc(C)cn13)c4ccc(CN5CC(C5)c6n[nH]c(n6)c7cccc(C)n7)cc4	7.72	CNc1c(-c2ccccc2)c(-c2ccc(CN3CC(c4n[nH]c(-c5cccc(C)n5)n4)C3)cc2)nc2nc(C)cn12	41	542	0.8292682926829268
M1002	W365	CNc1c(-c2ccccc2)c(-c2ccc(CN3CC(c4nc[nH]n4)C3)cc2)nc2nc(C)cn12	34	CHEMBL3672071	CNc1c(c2ccccc2)c(nc3nc(C)cn13)c4ccc(CN5CC(C5)c6n[nH]c(n6)c7ccccn7)cc4	7.26	CNc1c(-c2ccccc2)c(-c2ccc(CN3CC(c4n[nH]c(-c5ccccn5)n4)C3)cc2)nc2nc(C)cn12	40	528	0.85
M468	W169	Cc1nc2nc(-c3ccc(CN4CC(c5nc[nH]n5)C4)cc3)c(-c3ccccc3)c(C)n2n1	33	CHEMBL3672046	Cc1cccc(n1)c2nc(n[nH]2)C3CN(Cc4ccc(cc4)c5nc6nc(C)nn6c(C)c5c7ccccc7)C3	8.1	Cc1cccc(-c2nc(C3CN(Cc4ccc(-c5nc6nc(C)nn6c(C)c5-c5ccccc5)cc4)C3)n[nH]2)n1	40	528	0.825
M468	W204	Cc1nc2nc(-c3ccc(CN4CC(c5nc[nH]n5)C4)cc3)c(-c3ccccc3)c(C)n2n1	33	CHEMBL3672045	Cc1nc2nc(c3ccc(CN4CC(C4)c5n[nH]c(n5)c6ccccn6)cc3)c(c(C)n2n1)c7ccccc7	7.77	Cc1nc2nc(-c3ccc(CN4CC(c5n[nH]c(-c6ccccn6)n5)C4)cc3)c(-c3ccccc3)c(C)n2n1	39	514	0.8461538461538461
M1107	W391	COC(=O)c1cnn2cc(-c3c(F)cccc3F)c(-c3ccc(CN4CCC(c5nc[nH]n5)CC4)cc3)nc12	39	CHEMBL3672050	COC(=O)c1cnn2cc(c(nc12)c3ccc(CN4CCC(CC4)c5n[nH]c(n5)c6cccc(C)n6)cc3)c7c(F)cccc7F	7.09	COC(=O)c1cnn2cc(-c3c(F)cccc3F)c(-c3ccc(CN4CCC(c5n[nH]c(-c6cccc(C)n6)n5)CC4)cc3)nc12	46	621	0.8478260869565217
M1107	W392	COC(=O)c1cnn2cc(-c3c(F)cccc3F)c(-c3ccc(CN4CCC(c5nc[nH]n5)CC4)cc3)nc12	39	CHEMBL3672051	COC(=O)c1cnn2cc(c(nc12)c3ccc(CN4CCC(CC4)c5n[nH]c(n5)c6ccccn6)cc3)c7c(F)cccc7F	6.69	COC(=O)c1cnn2cc(-c3c(F)cccc3F)c(-c3ccc(CN4CCC(c5n[nH]c(-c6ccccn6)n5)CC4)cc3)nc12	45	607	0.8666666666666667
M1260	W451	CSc1nc2nc(-c3ccc(CN4CC(c5nc[nH]n5)C4)cc3)c(-c3ccccc3)cn2n1	33	CHEMBL3672083	CSc1nc2nc(c3ccc(CN4CC(C4)c5n[nH]c(n5)c6cccc(C)n6)cc3)c(cn2n1)c7ccccc7	8.4	CSc1nc2nc(-c3ccc(CN4CC(c5n[nH]c(-c6cccc(C)n6)n5)C4)cc3)c(-c3ccccc3)cn2n1	40	546	0.825
M1260	W452	CSc1nc2nc(-c3ccc(CN4CC(c5nc[nH]n5)C4)cc3)c(-c3ccccc3)cn2n1	33	CHEMBL3672084	CSc1nc2nc(c3ccc(CN4CC(C4)c5n[nH]c(n5)c6ccccn6)cc3)c(cn2n1)c7ccccc7	7.0	CSc1nc2nc(-c3ccc(CN4CC(c5n[nH]c(-c6ccccn6)n5)C4)cc3)c(-c3ccccc3)cn2n1	39	532	0.8461538461538461
M312	W107	CC1(O)CC(N)(c2ccc(-c3cn4c(n3)-c3c(F)cccc3OC4)cc2)C1	27	CHEMBL3701718	CC1(O)CC(N)(C1)c2ccc(cc2)c3nc4c5c(F)cccc5OCn4c3c6ccccc6	9.3	CC1(O)CC(N)(c2ccc(-c3nc4n(c3-c3ccccc3)COc3cccc(F)c3-4)cc2)C1	33	442	0.8181818181818182
M312	W108	CC1(O)CC(N)(c2ccc(-c3cn4c(n3)-c3c(F)cccc3OC4)cc2)C1	27	CHEMBL3701723	CC1(O)CC(N)(C1)c2ccc(cc2)c3nc4c5c(F)cccc5OCn4c3c6ccncc6	8.96	CC1(O)CC(N)(c2ccc(-c3nc4n(c3-c3ccncc3)COc3cccc(F)c3-4)cc2)C1	33	442	0.8181818181818182
M312	W109	CC1(O)CC(N)(c2ccc(-c3cn4c(n3)-c3c(F)cccc3OC4)cc2)C1	27	CHEMBL3701722	CC1(O)CC(N)(C1)c2ccc(cc2)c3nc4c5c(F)cccc5OCn4c3c6ccsc6	9.04	CC1(O)CC(N)(c2ccc(-c3nc4n(c3-c3ccsc3)COc3cccc(F)c3-4)cc2)C1	32	448	0.84375
M12	W3	c1ccc(-c2cc3cccnc3nc2-c2ccc(CN3CCC(c4cc[nH]n4)CC3)cc2)cc1	34	CHEMBL429703	C(N1CCC(CC1)c2cc([nH]n2)c3ccccc3)c4ccc(cc4)c5nc6ncccc6cc5c7ccccc7	5.8	c1ccc(-c2cc(C3CCN(Cc4ccc(-c5nc6ncccc6cc5-c5ccccc5)cc4)CC3)n[nH]2)cc1	40	522	0.85
M12	W4	c1ccc(-c2cc3cccnc3nc2-c2ccc(CN3CCC(c4cc[nH]n4)CC3)cc2)cc1	34	CHEMBL259982	C(N1CCC(CC1)c2cc([nH]n2)c3ccccn3)c4ccc(cc4)c5nc6ncccc6cc5c7ccccc7	6.55	c1ccc(-c2cc3cccnc3nc2-c2ccc(CN3CCC(c4cc(-c5ccccn5)[nH]n4)CC3)cc2)cc1	40	523	0.85
M12	W5	c1ccc(-c2cc3cccnc3nc2-c2ccc(CN3CCC(c4cc[nH]n4)CC3)cc2)cc1	34	CHEMBL407733	C(N1CCC(CC1)c2cc([nH]n2)c3cccnc3)c4ccc(cc4)c5nc6ncccc6cc5c7ccccc7	6.05	c1ccc(-c2cc3cccnc3nc2-c2ccc(CN3CCC(c4cc(-c5cccnc5)[nH]n4)CC3)cc2)cc1	40	523	0.85
M12	W7	c1ccc(-c2cc3cccnc3nc2-c2ccc(CN3CCC(c4cc[nH]n4)CC3)cc2)cc1	34	CHEMBL261540	C(N1CCC(CC1)c2cc([nH]n2)c3ccncc3)c4ccc(cc4)c5nc6ncccc6cc5c7ccccc7	6.58	c1ccc(-c2cc3cccnc3nc2-c2ccc(CN3CCC(c4cc(-c5ccncc5)[nH]n4)CC3)cc2)cc1	40	523	0.85
M12	W781	c1ccc(-c2cc3cccnc3nc2-c2ccc(CN3CCC(c4cc[nH]n4)CC3)cc2)cc1	34	CHEMBL260184	O=C1NC=C(C=C1)c2cc(n[nH]2)C3CCN(Cc4ccc(cc4)c5nc6ncccc6cc5c7ccccc7)CC3	7.08	O=c1ccc(-c2cc(C3CCN(Cc4ccc(-c5nc6ncccc6cc5-c5ccccc5)cc4)CC3)n[nH]2)c[nH]1	41	539	0.8292682926829268
M1776	W705	CCCC(NC(=O)C1(N)CCN(c2ncnc3[nH]ccc23)CC1)c1ccc(Cl)cc1	30	CHEMBL2325994	NC1(CCN(CC1)c2ncnc3[nH]ccc23)C(=O)NC(CCCN4CCCC4)c5ccc(Cl)cc5	7.02	NC1(C(=O)NC(CCCN2CCCC2)c2ccc(Cl)cc2)CCN(c2ncnc3[nH]ccc23)CC1	35	496	0.8571428571428571
M1776	W706	CCCC(NC(=O)C1(N)CCN(c2ncnc3[nH]ccc23)CC1)c1ccc(Cl)cc1	30	CHEMBL2325996	NC1(CCN(CC1)c2ncnc3[nH]ccc23)C(=O)NC(CCCN4CCCCC4)c5ccc(Cl)cc5	7.52	NC1(C(=O)NC(CCCN2CCCCC2)c2ccc(Cl)cc2)CCN(c2ncnc3[nH]ccc23)CC1	36	510	0.8333333333333334
M1776	W707	CCCC(NC(=O)C1(N)CCN(c2ncnc3[nH]ccc23)CC1)c1ccc(Cl)cc1	30	CHEMBL2325995	NC1(CCN(CC1)c2ncnc3[nH]ccc23)C(=O)NC(CCCN4CCOCC4)c5ccc(Cl)cc5	7.38	NC1(C(=O)NC(CCCN2CCOCC2)c2ccc(Cl)cc2)CCN(c2ncnc3[nH]ccc23)CC1	36	512	0.8333333333333334
M1405	W519	NC(=O)c1cccn2c(-c3ccccc3)c(-c3ccc(C4(N)CCC4)cc3)nc12	29	CHEMBL3699772	NC(=O)c1cc(cn2c(c3ccccc3)c(nc12)c4ccc(cc4)C5(N)CCC5)c6cccnc6	6.95	NC(=O)c1cc(-c2cccnc2)cn2c(-c3ccccc3)c(-c3ccc(C4(N)CCC4)cc3)nc12	35	460	0.8285714285714286
M1405	W520	NC(=O)c1cccn2c(-c3ccccc3)c(-c3ccc(C4(N)CCC4)cc3)nc12	29	CHEMBL3699771	NC(=O)c1cc(cn2c(c3ccccc3)c(nc12)c4ccc(cc4)C5(N)CCC5)c6ccn[nH]6	6.92	NC(=O)c1cc(-c2ccn[nH]2)cn2c(-c3ccccc3)c(-c3ccc(C4(N)CCC4)cc3)nc12	34	449	0.8529411764705882
M1405	W521	NC(=O)c1cccn2c(-c3ccccc3)c(-c3ccc(C4(N)CCC4)cc3)nc12	29	CHEMBL3699770	NC(=O)c1cc(cn2c(c3ccccc3)c(nc12)c4ccc(cc4)C5(N)CCC5)c6cn[nH]c6	7.3	NC(=O)c1cc(-c2cn[nH]c2)cn2c(-c3ccccc3)c(-c3ccc(C4(N)CCC4)cc3)nc12	34	449	0.8529411764705882
M1405	W525	NC(=O)c1cccn2c(-c3ccccc3)c(-c3ccc(C4(N)CCC4)cc3)nc12	29	CHEMBL3703156	NC(=O)c1cccn2c(c3ccccc3)c(nc12)c4ccc(cc4)C5(N)CCC5	6.81	NC(=O)c1cccn2c(-c3ccccc3)c(-c3ccc(C4(N)CCC4)cc3)nc12	29	382	1.0
M193	W69	Nc1ccn2c(-c3ccccc3)c(-c3ccc(C4(N)CCC4)cc3)nc2c1	27	CHEMBL3703143	CC(=O)Nc1ccn2c(c3ccccc3)c(nc2c1)c4ccc(cc4)C5(N)CCC5	7.02	CC(=O)Nc1ccn2c(-c3ccccc3)c(-c3ccc(C4(N)CCC4)cc3)nc2c1	30	396	0.9
M193	W362	Nc1ccn2c(-c3ccccc3)c(-c3ccc(C4(N)CCC4)cc3)nc2c1	27	CHEMBL3699677	CNC(=O)Nc1ccn2c(c3ccccc3)c(nc2c1)c4ccc(cc4)C5(N)CCC5	6.84	CNC(=O)Nc1ccn2c(-c3ccccc3)c(-c3ccc(C4(N)CCC4)cc3)nc2c1	31	412	0.8709677419354839
M193	W734	Nc1ccn2c(-c3ccccc3)c(-c3ccc(C4(N)CCC4)cc3)nc2c1	27	CHEMBL3703142	Nc1ccn2c(c3ccccc3)c(nc2c1)c4ccc(cc4)C5(N)CCC5	6.15	Nc1ccn2c(-c3ccccc3)c(-c3ccc(C4(N)CCC4)cc3)nc2c1	27	354	1.0
M1835	W756	Nc1n[nH]c2nc(-c3ccc(CN4CCC(n5c(=O)[nH]c6ccccc65)CC4)cc3)c(-c3ccccc3)cc12	39	CHEMBL255348	Nc1nn(CCc2c[nH]cn2)c3nc(c4ccc(CN5CCC(CC5)N6C(=O)Nc7ccccc67)cc4)c(cc13)c8ccccc8	6.08	Nc1nn(CCc2c[nH]cn2)c2nc(-c3ccc(CN4CCC(n5c(=O)[nH]c6ccccc65)CC4)cc3)c(-c3ccccc3)cc12	46	610	0.8478260869565217
M1835	W757	Nc1n[nH]c2nc(-c3ccc(CN4CCC(n5c(=O)[nH]c6ccccc65)CC4)cc3)c(-c3ccccc3)cc12	39	CHEMBL255559	Nc1nn(CCO)c2nc(c3ccc(CN4CCC(CC4)N5C(=O)Nc6ccccc56)cc3)c(cc12)c7ccccc7	5.91	Nc1nn(CCO)c2nc(-c3ccc(CN4CCC(n5c(=O)[nH]c6ccccc65)CC4)cc3)c(-c3ccccc3)cc12	42	560	0.9285714285714286
M1835	W735	Nc1n[nH]c2nc(-c3ccc(CN4CCC(n5c(=O)[nH]c6ccccc65)CC4)cc3)c(-c3ccccc3)cc12	39	CHEMBL270157	Nc1n[nH]c2nc(c3ccc(CN4CCC(CC4)N5C(=O)Nc6ccccc56)cc3)c(cc12)c7ccccc7	5.13	Nc1n[nH]c2nc(-c3ccc(CN4CCC(n5c(=O)[nH]c6ccccc65)CC4)cc3)c(-c3ccccc3)cc12	39	516	1.0
M88	W30	CC1CC(O)c2ncnc(N3CCN(C(=O)C(C)c4ccc(C(F)(F)F)c(F)c4)CC3)c21	32	CHEMBL2178597	C[C@@H]1C[C@@H](O)c2ncnc(N3CCN(CC3)C(=O)[C@H](CNC(C)(C)C)c4ccc(c(F)c4)C(F)(F)F)c12	8.3	CC1CC(O)c2ncnc(N3CCN(C(=O)C(CNC(C)(C)C)c4ccc(C(F)(F)F)c(F)c4)CC3)c21	37	524	0.8648648648648649
M88	W31	CC1CC(O)c2ncnc(N3CCN(C(=O)C(C)c4ccc(C(F)(F)F)c(F)c4)CC3)c21	32	CHEMBL2178598	C[C@@H]1C[C@@H](O)c2ncnc(N3CCN(CC3)C(=O)[C@H](CNC(C)(C)CO)c4ccc(c(F)c4)C(F)(F)F)c12	8.22	CC1CC(O)c2ncnc(N3CCN(C(=O)C(CNC(C)(C)CO)c4ccc(C(F)(F)F)c(F)c4)CC3)c21	38	540	0.8421052631578947
M88	W37	CC1CC(O)c2ncnc(N3CCN(C(=O)C(C)c4ccc(C(F)(F)F)c(F)c4)CC3)c21	32	CHEMBL2177361	C[C@@H]1C[C@@H](O)c2ncnc(N3CCN(CC3)C(=O)[C@H](CNCC4CC4)c5ccc(c(F)c5)C(F)(F)F)c12	8.52	CC1CC(O)c2ncnc(N3CCN(C(=O)C(CNCC4CC4)c4ccc(C(F)(F)F)c(F)c4)CC3)c21	37	522	0.8648648648648649
M1223	W437	COc1nn2cc(-c3c(F)cccc3F)c(-c3ccc(CN4CCC(c5nc[nH]n5)CC4)cc3)nc2c1CO	39	CHEMBL3672075	COc1nn2cc(c(nc2c1CO)c3ccc(CN4CCC(CC4)c5n[nH]c(n5)c6cccc(C)n6)cc3)c7c(F)cccc7F	6.97	COc1nn2cc(-c3c(F)cccc3F)c(-c3ccc(CN4CCC(c5n[nH]c(-c6cccc(C)n6)n5)CC4)cc3)nc2c1CO	46	623	0.8478260869565217
M1223	W438	COc1nn2cc(-c3c(F)cccc3F)c(-c3ccc(CN4CCC(c5nc[nH]n5)CC4)cc3)nc2c1CO	39	CHEMBL3672076	COc1nn2cc(c(nc2c1CO)c3ccc(CN4CCC(CC4)c5n[nH]c(n5)c6ccccn6)cc3)c7c(F)cccc7F	7.01	COc1nn2cc(-c3c(F)cccc3F)c(-c3ccc(CN4CCC(c5n[nH]c(-c6ccccn6)n5)CC4)cc3)nc2c1CO	45	609	0.8666666666666667
M758	W288	NC1(c2ccc(-c3nc4c(C=O)cccn4c3-c3ccccc3)cc2)CCC1	28	CHEMBL3699719	CCOC(=O)c1cccn2c(c3ccccc3)c(nc12)c4ccc(cc4)C5(N)CCC5	6.63	CCOC(=O)c1cccn2c(-c3ccccc3)c(-c3ccc(C4(N)CCC4)cc3)nc12	31	412	0.9032258064516129
M758	W384	NC1(c2ccc(-c3nc4c(C=O)cccn4c3-c3ccccc3)cc2)CCC1	28	CHEMBL3699701	COC(=O)c1cccn2c(c3ccccc3)c(nc12)c4ccc(cc4)C5(N)CCC5	6.69	COC(=O)c1cccn2c(-c3ccccc3)c(-c3ccc(C4(N)CCC4)cc3)nc12	30	397	0.9333333333333333
M617	W450	CCC(NC(=O)C1(N)CCN(c2ncnc3[nH]ccc23)CC1)c1ccc(Cl)cc1	29	CHEMBL2325736	CS(=O)(=O)NCCC(NC(=O)C1(N)CCN(CC1)c2ncnc3[nH]ccc23)c4ccc(Cl)cc4	7.44	CS(=O)(=O)NCCC(NC(=O)C1(N)CCN(c2ncnc3[nH]ccc23)CC1)c1ccc(Cl)cc1	34	506	0.8529411764705882
M617	W697	CCC(NC(=O)C1(N)CCN(c2ncnc3[nH]ccc23)CC1)c1ccc(Cl)cc1	29	CHEMBL2325728	NC1(CCN(CC1)c2ncnc3[nH]ccc23)C(=O)N[C@@H](CCN4CCCC4)c5ccc(Cl)cc5	7.51	NC1(C(=O)NC(CCN2CCCC2)c2ccc(Cl)cc2)CCN(c2ncnc3[nH]ccc23)CC1	34	482	0.8529411764705882
M617	W698	CCC(NC(=O)C1(N)CCN(c2ncnc3[nH]ccc23)CC1)c1ccc(Cl)cc1	29	CHEMBL2325729	NC1(CCN(CC1)c2ncnc3[nH]ccc23)C(=O)N[C@@H](CCN4CCCCC4)c5ccc(Cl)cc5	7.89	NC1(C(=O)NC(CCN2CCCCC2)c2ccc(Cl)cc2)CCN(c2ncnc3[nH]ccc23)CC1	35	496	0.8285714285714286
M617	W232	CCC(NC(=O)C1(N)CCN(c2ncnc3[nH]ccc23)CC1)c1ccc(Cl)cc1	29	CHEMBL2325982	CCC(NC(=O)C1(N)CCN(CC1)c2ncnc3[nH]ccc23)c4ccc(Cl)cc4	7.64	CCC(NC(=O)C1(N)CCN(c2ncnc3[nH]ccc23)CC1)c1ccc(Cl)cc1	29	413	1.0
M245	W92	Cc1cn2cc(-c3ccccc3)c(-c3ccc(CN4CC(c5nc[nH]n5)C4)cc3)nc2n1	32	CHEMBL3672078	CC(C)Nc1c(c2ccccc2)c(nc3nc(C)cn13)c4ccc(CN5CC(C5)c6n[nH]c(n6)c7cccc(C)n7)cc4	7.44	Cc1cccc(-c2nc(C3CN(Cc4ccc(-c5nc6nc(C)cn6c(NC(C)C)c5-c5ccccc5)cc4)C3)n[nH]2)n1	43	570	0.7441860465116279
M245	W93	Cc1cn2cc(-c3ccccc3)c(-c3ccc(CN4CC(c5nc[nH]n5)C4)cc3)nc2n1	32	CHEMBL3672077	CC(C)Nc1c(c2ccccc2)c(nc3nc(C)cn13)c4ccc(CN5CC(C5)c6n[nH]c(n6)c7ccccn7)cc4	7.41	Cc1cn2c(NC(C)C)c(-c3ccccc3)c(-c3ccc(CN4CC(c5n[nH]c(-c6ccccn6)n5)C4)cc3)nc2n1	42	556	0.7619047619047619
M245	W168	Cc1cn2cc(-c3ccccc3)c(-c3ccc(CN4CC(c5nc[nH]n5)C4)cc3)nc2n1	32	CHEMBL3672038	Cc1cccc(n1)c2nc(n[nH]2)C3CN(Cc4ccc(cc4)c5nc6nc(C)cn6cc5c7ccccc7)C3	7.8	Cc1cccc(-c2nc(C3CN(Cc4ccc(-c5nc6nc(C)cn6cc5-c5ccccc5)cc4)C3)n[nH]2)n1	39	513	0.8205128205128205
M245	W181	Cc1cn2cc(-c3ccccc3)c(-c3ccc(CN4CC(c5nc[nH]n5)C4)cc3)nc2n1	32	CHEMBL3672067	Cc1cn2cc(c3ccccc3)c(nc2n1)c4ccc(CN5CC(C5)c6n[nH]c(n6)c7ccccn7)cc4	7.33	Cc1cn2cc(-c3ccccc3)c(-c3ccc(CN4CC(c5n[nH]c(-c6ccccn6)n5)C4)cc3)nc2n1	38	499	0.8421052631578947
M326	W113	CC1(O)CC(N)(c2ccc(-c3nc4n(c3-c3ccccc3)COc3ccccc3-4)cc2)C1	32	CHEMBL3701762	CC1(O)CC(N)(C1)c2ccc(cc2)c3nc4c5cc(ccc5OCn4c3c6ccccc6)c7ccn[nH]7	9.49	CC1(O)CC(N)(c2ccc(-c3nc4n(c3-c3ccccc3)COc3ccc(-c5ccn[nH]5)cc3-4)cc2)C1	37	490	0.8648648648648649
M326	W114	CC1(O)CC(N)(c2ccc(-c3nc4n(c3-c3ccccc3)COc3ccccc3-4)cc2)C1	32	CHEMBL3701763	CC1(O)CC(N)(C1)c2ccc(cc2)c3nc4c5cc(ccc5OCn4c3c6ccccc6)c7cn[nH]c7	9.38	CC1(O)CC(N)(c2ccc(-c3nc4n(c3-c3ccccc3)COc3ccc(-c5cn[nH]c5)cc3-4)cc2)C1	37	490	0.8648648648648649
M326	W122	CC1(O)CC(N)(c2ccc(-c3nc4n(c3-c3ccccc3)COc3ccccc3-4)cc2)C1	32	CHEMBL3701728	CC1(O)CC(N)(C1)c2ccc(cc2)c3nc4c5ccccc5OCn4c3c6ccccc6	8.77	CC1(O)CC(N)(c2ccc(-c3nc4n(c3-c3ccccc3)COc3ccccc3-4)cc2)C1	32	424	1.0
M653	W247	O=Cc1ccc2nc(-c3ccccc3)c(-c3ccc(CN4CCC(n5c(=O)[nH]c6ccccc65)CC4)cc3)nc2c1	41	CHEMBL258696	CCN(CC)CCNC(=O)c1ccc2nc(c3ccccc3)c(nc2c1)c4ccc(CN5CCC(CC5)N6C(=O)Nc7ccccc67)cc4	6.67	CCN(CC)CCNC(=O)c1ccc2nc(-c3ccccc3)c(-c3ccc(CN4CCC(n5c(=O)[nH]c6ccccc65)CC4)cc3)nc2c1	49	654	0.8367346938775511
M653	W793	O=Cc1ccc2nc(-c3ccccc3)c(-c3ccc(CN4CCC(n5c(=O)[nH]c6ccccc65)CC4)cc3)nc2c1	41	CHEMBL273160	OC(=O)c1ccc2nc(c3ccccc3)c(nc2c1)c4ccc(CN5CCC(CC5)N6C(=O)Nc7ccccc67)cc4	6.41	O=C(O)c1ccc2nc(-c3ccccc3)c(-c3ccc(CN4CCC(n5c(=O)[nH]c6ccccc65)CC4)cc3)nc2c1	42	556	0.9761904761904762
M976	W354	Oc1nc2ccccc2n1C1CCN(Cc2ccc(-c3nc4ccccc4nc3-c3ccccc3)cc2)CC1	39	CHEMBL181419	Cn1nnc(n1)c2ccc3nc(c4ccc(CN5CCC(CC5)n6c(O)nc7ccccc67)cc4)c(nc3c2)c8ccccc8	5.73	Cn1nnc(-c2ccc3nc(-c4ccc(CN5CCC(n6c(O)nc7ccccc76)CC5)cc4)c(-c4ccccc4)nc3c2)n1	45	594	0.8666666666666667
M976	W355	Oc1nc2ccccc2n1C1CCN(Cc2ccc(-c3nc4ccccc4nc3-c3ccccc3)cc2)CC1	39	CHEMBL180058	Cn1nnc(n1)c2ccc3nc(c4ccccc4)c(nc3c2)c5ccc(CN6CCC(CC6)n7c(O)nc8ccccc78)cc5	6.48	Cn1nnc(-c2ccc3nc(-c4ccccc4)c(-c4ccc(CN5CCC(n6c(O)nc7ccccc76)CC5)cc4)nc3c2)n1	45	594	0.8666666666666667
M976	W797	Oc1nc2ccccc2n1C1CCN(Cc2ccc(-c3nc4ccccc4nc3-c3ccccc3)cc2)CC1	39	CHEMBL260397	Oc1nc2ccccc2n1C3CCN(Cc4ccc(cc4)c5nc6ccccc6nc5c7ccccc7)CC3	5.69	Oc1nc2ccccc2n1C1CCN(Cc2ccc(-c3nc4ccccc4nc3-c3ccccc3)cc2)CC1	39	512	1.0
M596	W224	Cc1occc1-c1ccc(OCC(N)Cc2c[nH]c3ccccc23)c(N)n1	27	CHEMBL595459	Cc1occc1c2nc(N)c(OC[C@@H](N)Cc3c[nH]c4ccccc34)cc2c5cc6c(C)n[nH]c6cn5	7.89	Cc1occc1-c1nc(N)c(OCC(N)Cc2c[nH]c3ccccc23)cc1-c1cc2c(C)n[nH]c2cn1	37	494	0.7297297297297297
M596	W225	Cc1occc1-c1ccc(OCC(N)Cc2c[nH]c3ccccc23)c(N)n1	27	CHEMBL593374	Cc1occc1c2nc(N)c(OC[C@@H](N)Cc3c[nH]c4ccccc34)cc2c5ccc6[nH]nc(C)c6c5	7.82	Cc1occc1-c1nc(N)c(OCC(N)Cc2c[nH]c3ccccc23)cc1-c1ccc2[nH]nc(C)c2c1	37	493	0.7297297297297297
M596	W226	Cc1occc1-c1ccc(OCC(N)Cc2c[nH]c3ccccc23)c(N)n1	27	CHEMBL593375	Cc1occc1c2nc(N)c(OC[C@@H](N)Cc3c[nH]c4ccccc34)cc2c5cnc6[nH]nc(C)c6c5	7.82	Cc1occc1-c1nc(N)c(OCC(N)Cc2c[nH]c3ccccc23)cc1-c1cnc2[nH]nc(C)c2c1	37	494	0.7297297297297297
M596	W227	Cc1occc1-c1ccc(OCC(N)Cc2c[nH]c3ccccc23)c(N)n1	27	CHEMBL595944	Cc1occc1c2nc(N)c(OC[C@@H](N)Cc3c[nH]c4ccccc34)cc2c5cnc6[nH]nc(C)c6n5	7.72	Cc1occc1-c1nc(N)c(OCC(N)Cc2c[nH]c3ccccc23)cc1-c1cnc2[nH]nc(C)c2n1	37	495	0.7297297297297297
M27	W9	c1ccc2nc(C3CCN(Cc4ccc(-c5ccn6ccnc6n5)cc4)CC3)cnc2c1	32	CHEMBL3672012	C(N1CCC(CC1)c2cnc3ccccc3n2)c4ccc(cc4)c5nc6nccn6cc5c7ccccc7	8.05	c1ccc(-c2cn3ccnc3nc2-c2ccc(CN3CCC(c4cnc5ccccc5n4)CC3)cc2)cc1	38	497	0.8421052631578947
M27	W481	c1ccc2nc(C3CCN(Cc4ccc(-c5ccn6ccnc6n5)cc4)CC3)cnc2c1	32	CHEMBL3672035	Fc1ccc(cc1)c2cn3ccnc3nc2c4ccc(CN5CCC(CC5)c6cnc7ccccc7n6)cc4	5.64	Fc1ccc(-c2cn3ccnc3nc2-c2ccc(CN3CCC(c4cnc5ccccc5n4)CC3)cc2)cc1	39	515	0.8205128205128205
M501	W513	Cc1cnc2cc(-c3ccccc3)c(-c3ccc(C4(N)CCC4)cc3)nn12	27	CHEMBL3672509	NC(=O)\C=C\c1cnc2cc(c3ccccc3)c(nn12)c4ccc(cc4)C5(N)CCC5	6.65	NC(=O)C=Cc1cnc2cc(-c3ccccc3)c(-c3ccc(C4(N)CCC4)cc3)nn12	31	409	0.8709677419354839
M501	W185	Cc1cnc2cc(-c3ccccc3)c(-c3ccc(C4(N)CCC4)cc3)nn12	27	CHEMBL3672479	Cc1cnc2cc(c3ccccc3)c(nn12)c4ccc(cc4)C5(N)CCC5	5.76	Cc1cnc2cc(-c3ccccc3)c(-c3ccc(C4(N)CCC4)cc3)nn12	27	354	1.0
M1518	W585	NC1(Cc2ccccc2)CCN(c2ncnc3[nH]ccc23)CC1	23	CHEMBL597817	NC1(Cc2ccc(OC(F)(F)F)cc2)CCN(CC1)c3ncnc4[nH]ccc34	7.46	NC1(Cc2ccc(OC(F)(F)F)cc2)CCN(c2ncnc3[nH]ccc23)CC1	28	391	0.8214285714285714
M1518	W589	NC1(Cc2ccccc2)CCN(c2ncnc3[nH]ccc23)CC1	23	CHEMBL597818	NC1(Cc2cccc(OC(F)(F)F)c2)CCN(CC1)c3ncnc4[nH]ccc34	7.72	NC1(Cc2cccc(OC(F)(F)F)c2)CCN(c2ncnc3[nH]ccc23)CC1	28	391	0.8214285714285714
M1518	W592	NC1(Cc2ccccc2)CCN(c2ncnc3[nH]ccc23)CC1	23	CHEMBL602236	NC1(Cc2ccccc2OC(F)(F)F)CCN(CC1)c3ncnc4[nH]ccc34	7.08	NC1(Cc2ccccc2OC(F)(F)F)CCN(c2ncnc3[nH]ccc23)CC1	28	391	0.8214285714285714
M729	W279	CCn1c(-c2nonc2N)nc2cnccc21	17	CHEMBL493911	CCn1c(nc2cncc(OC3CCNCC3)c12)c4nonc4N	6.0	CCn1c(-c2nonc2N)nc2cncc(OC3CCNCC3)c21	24	329	0.7083333333333334
M729	W280	CCn1c(-c2nonc2N)nc2cnccc21	17	CHEMBL521823	CCn1c(nc2cncc(OCC3CCNCC3)c12)c4nonc4N	6.69	CCn1c(-c2nonc2N)nc2cncc(OCC3CCNCC3)c21	25	343	0.68
M197	W71	CC(C)(C)c1ccc(CC2(N)CCNCC2)cc1	18	CHEMBL603262	CC(C)(C)c1ccc(CC2(N)CCN(CC2)c3ccnc4[nH]ccc34)cc1	7.51	CC(C)(C)c1ccc(CC2(N)CCN(c3ccnc4[nH]ccc34)CC2)cc1	27	363	0.6666666666666666
M197	W72	CC(C)(C)c1ccc(CC2(N)CCNCC2)cc1	18	CHEMBL603675	CC(C)(C)c1ccc(CC2(N)CCN(CC2)c3ccnc4[nH]ncc34)cc1	7.24	CC(C)(C)c1ccc(CC2(N)CCN(c3ccnc4[nH]ncc34)CC2)cc1	27	364	0.6666666666666666
M197	W73	CC(C)(C)c1ccc(CC2(N)CCNCC2)cc1	18	CHEMBL597211	CC(C)(C)c1ccc(CC2(N)CCN(CC2)c3ncnc4[nH]ccc34)cc1	7.57	CC(C)(C)c1ccc(CC2(N)CCN(c3ncnc4[nH]ccc34)CC2)cc1	27	364	0.6666666666666666
M504	W187	NC(COc1cccnc1)Cc1c[nH]c2ccccc12	20	CHEMBL379300	Cc1n[nH]c2ccc(cc12)c3cncc(OC[C@@H](N)Cc4c[nH]c5ccccc45)c3	7.52	Cc1n[nH]c2ccc(-c3cncc(OCC(N)Cc4c[nH]c5ccccc45)c3)cc12	30	397	0.6666666666666666
M504	W509	NC(COc1cccnc1)Cc1c[nH]c2ccccc12	20	CHEMBL383264	N[C@H](COc1cncc(c1)c2ccc3cnccc3c2)Cc4c[nH]c5ccccc45	8.17	NC(COc1cncc(-c2ccc3cnccc3c2)c1)Cc1c[nH]c2ccccc12	30	394	0.6666666666666666
M1	W0	CCNCCNS(=O)(=O)c1cccc2cnccc12	19	CHEMBL104264	Brc1ccc(\C=C\CNCCNS(=O)(=O)c2cccc3cnccc23)cc1	6.52	O=S(=O)(NCCNCC=Cc1ccc(Br)cc1)c1cccc2cnccc12	27	446	0.7037037037037037
M1	W0	CCNCCNS(=O)(=O)c1cccc2cnccc12	19	CHEMBL1315166	Cl.Cl.Brc1ccc(\C=C\CNCCNS(=O)(=O)c2cccc3cnccc23)cc1	6.23	O=S(=O)(NCCNCC=Cc1ccc(Br)cc1)c1cccc2cnccc12	27	446	0.7037037037037037
M1	W301	CCNCCNS(=O)(=O)c1cccc2cnccc12	19	CHEMBL227381	Clc1ccc(COCCNCCNS(=O)(=O)c2cccc3cnccc23)cc1	6.58	O=S(=O)(NCCNCCOCc1ccc(Cl)cc1)c1cccc2cnccc12	28	420	0.6785714285714286
M1216	W435	COc1nn2cc(-c3c(F)cccc3F)c(-c3ccc(CN4CC(c5nc[nH]n5)C4)cc3)nc2c1CO	37	CHEMBL3672074	COc1nn2cc(c(nc2c1CO)c3ccc(CN4CC(C4)c5n[nH]c(n5)c6cccc(C)n6)cc3)c7c(F)cccc7F	7.47	COc1nn2cc(-c3c(F)cccc3F)c(-c3ccc(CN4CC(c5n[nH]c(-c6cccc(C)n6)n5)C4)cc3)nc2c1CO	44	595	0.8409090909090909
M1216	W436	COc1nn2cc(-c3c(F)cccc3F)c(-c3ccc(CN4CC(c5nc[nH]n5)C4)cc3)nc2c1CO	37	CHEMBL3672073	COc1nn2cc(c(nc2c1CO)c3ccc(CN4CC(C4)c5n[nH]c(n5)c6ccccn6)cc3)c7c(F)cccc7F	6.93	COc1nn2cc(-c3c(F)cccc3F)c(-c3ccc(CN4CC(c5n[nH]c(-c6ccccn6)n5)C4)cc3)nc2c1CO	43	581	0.8604651162790697
M97	W34	CC1CC(O)c2ncnc(N3CCN(C(=O)C(C)c4ccc(Cl)c(F)c4)CC3)c21	29	CHEMBL2177362	C[C@@H]1C[C@@H](O)c2ncnc(N3CCN(CC3)C(=O)[C@H](CNC4CCOCC4)c5ccc(Cl)c(F)c5)c12	7.62	CC1CC(O)c2ncnc(N3CCN(C(=O)C(CNC4CCOCC4)c4ccc(Cl)c(F)c4)CC3)c21	36	518	0.8055555555555556
M97	W86	CC1CC(O)c2ncnc(N3CCN(C(=O)C(C)c4ccc(Cl)c(F)c4)CC3)c21	29	CHEMBL2177372	CC(C)NC[C@@H](C(=O)N1CCN(CC1)c2ncnc3[C@H](O)C[C@@H](C)c23)c4ccc(Cl)c(F)c4	7.77	CC(C)NCC(C(=O)N1CCN(c2ncnc3c2C(C)CC3O)CC1)c1ccc(Cl)c(F)c1	33	476	0.8787878787878788
M1368	W496	NC(Cc1ccccc1)C(=O)N1CCN(c2ncnc3ccccc23)CC1	27	CHEMBL1257164	N[C@H](Cc1ccc(cc1)c2ccccc2)C(=O)N3CCN(CC3)c4ncnc5ccccc45	4.42	NC(Cc1ccc(-c2ccccc2)cc1)C(=O)N1CCN(c2ncnc3ccccc23)CC1	33	438	0.8181818181818182
M1368	W503	NC(Cc1ccccc1)C(=O)N1CCN(c2ncnc3ccccc23)CC1	27	CHEMBL1258329	N[C@H](Cc1ccccc1)C(=O)N2CCN(CC2)c3ncnc4ccccc34	5.08	NC(Cc1ccccc1)C(=O)N1CCN(c2ncnc3ccccc23)CC1	27	361	1.0
M189	W68	Nc1ncccc1-c1nc2cccnc2n1-c1ccc(CNC(=O)c2ccccc2)cc1	32	CHEMBL2177834	CC(=O)Nc1cccc(c1)c2ccc3nc(c4cccnc4N)n(c5ccc(CNC(=O)c6ccccc6)cc5)c3n2	7.33	CC(=O)Nc1cccc(-c2ccc3nc(-c4cccnc4N)n(-c4ccc(CNC(=O)c5ccccc5)cc4)c3n2)c1	42	554	0.7619047619047619
M189	W746	Nc1ncccc1-c1nc2cccnc2n1-c1ccc(CNC(=O)c2ccccc2)cc1	32	CHEMBL2177835	Nc1ncccc1c2nc3ccc(nc3n2c4ccc(CNC(=O)c5ccccc5)cc4)c6ccccc6	7.46	Nc1ncccc1-c1nc2ccc(-c3ccccc3)nc2n1-c1ccc(CNC(=O)c2ccccc2)cc1	38	497	0.8421052631578947
M189	W747	Nc1ncccc1-c1nc2cccnc2n1-c1ccc(CNC(=O)c2ccccc2)cc1	32	CHEMBL2177832	Nc1ncccc1c2nc3ccc(nc3n2c4ccc(CNC(=O)c5ccccc5)cc4)c6cccnc6	7.5	Nc1ncccc1-c1nc2ccc(-c3cccnc3)nc2n1-c1ccc(CNC(=O)c2ccccc2)cc1	38	498	0.8421052631578947
M189	W742	Nc1ncccc1-c1nc2cccnc2n1-c1ccc(CNC(=O)c2ccccc2)cc1	32	CHEMBL2177830	Nc1ncccc1c2nc3cc(cnc3n2c4ccc(CNC(=O)c5ccccc5)cc4)c6ccccc6	4.29	Nc1ncccc1-c1nc2cc(-c3ccccc3)cnc2n1-c1ccc(CNC(=O)c2ccccc2)cc1	38	497	0.8421052631578947
M189	W743	Nc1ncccc1-c1nc2cccnc2n1-c1ccc(CNC(=O)c2ccccc2)cc1	32	CHEMBL2177831	Nc1ncccc1c2nc3cc(cnc3n2c4ccc(CNC(=O)c5ccccc5)cc4)c6cccnc6	7.52	Nc1ncccc1-c1nc2cc(-c3cccnc3)cnc2n1-c1ccc(CNC(=O)c2ccccc2)cc1	38	498	0.8421052631578947
M189	W749	Nc1ncccc1-c1nc2cccnc2n1-c1ccc(CNC(=O)c2ccccc2)cc1	32	CHEMBL2177819	Nc1ncccc1c2nc3cccnc3n2c4ccc(CNC(=O)c5ccccc5)cc4	6.18	Nc1ncccc1-c1nc2cccnc2n1-c1ccc(CNC(=O)c2ccccc2)cc1	32	420	1.0
M184	W67	Nc1ncccc1-c1nc2cccnc2n1-c1ccc(CNC(=O)c2cccc(F)c2)cc1	33	CHEMBL2177836	CC(=O)Nc1cccc(c1)c2ccc3nc(c4cccnc4N)n(c5ccc(CNC(=O)c6cccc(F)c6)cc5)c3n2	7.75	CC(=O)Nc1cccc(-c2ccc3nc(-c4cccnc4N)n(-c4ccc(CNC(=O)c5cccc(F)c5)cc4)c3n2)c1	43	572	0.7674418604651163
M184	W745	Nc1ncccc1-c1nc2cccnc2n1-c1ccc(CNC(=O)c2cccc(F)c2)cc1	33	CHEMBL2177837	Nc1ncccc1c2nc3ccc(nc3n2c4ccc(CNC(=O)c5cccc(F)c5)cc4)c6cccnc6	7.1	Nc1ncccc1-c1nc2ccc(-c3cccnc3)nc2n1-c1ccc(CNC(=O)c2cccc(F)c2)cc1	39	516	0.8461538461538461
M184	W740	Nc1ncccc1-c1nc2cccnc2n1-c1ccc(CNC(=O)c2cccc(F)c2)cc1	33	CHEMBL2177833	Nc1ncccc1c2nc3cc(cnc3n2c4ccc(CNC(=O)c5cccc(F)c5)cc4)c6cccnc6	7.57	Nc1ncccc1-c1nc2cc(-c3cccnc3)cnc2n1-c1ccc(CNC(=O)c2cccc(F)c2)cc1	39	516	0.8461538461538461
